# Supplementary material for: Genomic screening of allelic and genotypic transmission ratio distortion in horse
Source: PLoS One. 2023 Aug 9;18(8):e0289066. doi: 10.1371/journal.pone.0289066 (PMC10411798; doi:10.1371/journal.pone.0289066)
Supplement: S1 Table — (XLSX) [file pone.0289066.s001.xlsx]

## Sheet: S1 Table
idSNP	chrom	postionBP1	postionBP2	nStallionsH	nMaresH	nPrginf	nPrgnfS	nPrgnfD	freqtotal	OverallTRD	devOvrlTRD	BFovrlTRD	StallionTRD	devStallionTRD	BFstallionTRD	MareTRD	devMareTRD	BFMareTRD	additivTRD	devadtvTRD	BFaddtvTRD	dominceTRD	devdomnTRD	BFdomncTRD	rndovTRD	rndSrTRD	rndDmTRD	rndadtiv	rndDomnc	DICovrlTRD	DICparent	DICgentypc	AB-AA:AA	AB-AA:AB	AB-BB:AB	AB-BB:BB	AA-AB:AA	AA-AB:AB	BB-AB:AB	BB-AB:BB	AB-AB:AA	AB-AB:AB	AB-AB:BB	Top significant SNP
4598	1	22108513	22108513	21	42	122	83	73	0.41516	0.11455	0.03843	0.81	-0.026355	0.058112	-0.78	0.269687	0.054409	3.37	0.502408	0.175911	1.65	-0.126588	0.10617	-0.35	100	100	0.01	100	100	82.101	78.356	82.741	3	8	18	20	9	0	21	9	15	15	4
5920	1	28275673	28275673	22	34	102	66	61	0.22744	0.09658	0.04273	0.11	0.354632	0.048728	5.89	-0.185397	0.063682	0.95	-0.257844	0.101414	1.11	0.598638	0.083348	7.14	100	0.001	100	100	0.1	60.707	51.365	49.417	0	0	35	6	0	0	17	19	0	24	1
14649	1	70793683	70793683	26	49	129	97	74	0.46751	0.17709	0.03546	3.78	0.159498	0.055578	1	0.194821	0.064369	1.17	0.734452	0.142391	5.11	-0.197574	0.093968	1.29	0.01	100	100	0.1	100	83.315	84.084	83.635	15	5	21	14	3	1	19	9	20	18	4
14667	1	70848604	70848604	20	40	108	76	54	0.43321	-0.17455	0.04085	2.62	-0.249836	0.050901	3.35	-0.063034	0.069124	-0.58	-0.669779	0.155383	2.84	-0.125723	0.099813	-0.37	100	0.01	100	100	100	68.899	67.809	69.62	2	20	10	22	8	9	7	8	5	5	12
14677	1	70892920	70892920	20	38	109	82	53	0.48014	-0.14243	0.04099	1.49	-0.23693	0.050073	3.09	0.007358	0.07153	-0.74	-0.550883	0.16054	1.78	-0.061828	0.09989	-0.78	100	0.01	100	100	100	72.365	70.198	73.125	2	21	11	22	8	7	7	5	6	8	12
14799	1	71520651	71520651	24	47	125	87	69	0.48195	0.10762	0.03832	0.61	0.236721	0.049121	3.19	-0.05585	0.062382	-0.61	0.452494	0.166155	0.98	-0.131954	0.093648	-0.41	100	0.01	100	100	100	84.898	80.888	85.443	20	8	23	5	7	8	8	15	13	11	7
14823	1	71677965	71677965	25	49	126	98	71	0.49639	0.14375	0.03644	2.09	0.239096	0.048184	3.62	0.007519	0.064541	-0.78	0.603656	0.153721	2.48	-0.190805	0.091626	0.45	100	0.01	100	100	100	87.314	85.214	87.475	22	9	20	4	3	3	9	13	20	15	8
14824	1	71678688	71678688	24	48	125	95	69	0.48375	0.13279	0.03744	1.57	0.231819	0.049601	3.2	-0.006913	0.065195	-0.78	0.552327	0.158444	2.06	-0.146184	0.093687	-0.18	100	0.01	100	100	100	85.383	83.222	85.928	20	9	22	5	3	3	10	14	17	15	7
14981	1	72540987	72540987	28	44	121	97	61	0.40794	-0.13751	0.03813	1.68	-0.229715	0.050543	3.08	0.011302	0.072366	-0.72	-0.537274	0.153062	1.71	-0.089913	0.092582	-0.67	100	0.01	100	100	100	79.767	78.118	80.606	4	14	12	30	6	4	7	7	5	18	14
26480	1	129570125	129570125	16	52	106	50	90	0.37365	0.09824	0.04064	0.24	0.35118	0.063951	3.44	-0.0472	0.05668	-0.68	0.245501	0.154829	0.04	0.177333	0.107713	0.06	100	0.001	100	100	100	70.041	65.575	68.906	4	0	11	1	2	9	26	19	10	21	3
26539	1	129915628	129915628	17	47	100	52	82	0.35199	0.11061	0.04192	0.49	0.392302	0.051953	5.14	-0.073641	0.056894	-0.46	0.332527	0.160705	0.48	0.112006	0.111283	-0.43	100	0.001	100	100	100	65.959	58.729	65.622	4	0	13	1	3	8	19	18	11	21	2	*
34647	1	154420639	154420639	6	9	33	13	21	0.02899	-0.44375	0.03848	7.16	-0.433257	0.063183	2.77	-0.412677	0.057572	3.66	-0.305125	0.510347	0.01	-0.867585	0.096677	5.34	0.001	100	0.001	100	0.01	4.659	5.045	5.15	0	0	0	12	0	0	1	19	0	0	1	*
38293	1	160601625	160601625	29	74	143	106	120	0.40253	0.02633	0.03337	-0.94	0.383154	0.035815	10.66	-0.290319	0.04089	7.25	-0.166771	0.055119	1.39	0.754129	0.052128	19.71	100	0.001	0.001	100	0.01	91.517	76.553	50.89	0	1	21	1	0	6	21	10	1	75	7	*
38296	1	160758484	160758484	42	85	152	135	145	0.46931	-0.00047	0.02998	-1.13	-0.45252	0.019009	25.84	0.421656	0.022429	24.21	-0.109192	0.044832	0.93	0.831763	0.043397	27.47	100	0.001	0.001	100	0.01	96.005	51.519	38.437	0	1	5	1	1	0	12	4	0	122	6	*
42761	1	168787353	168787353	10	32	83	32	61	0.13718	-0.13164	0.0498	0.57	0.123283	0.085722	-0.21	-0.265273	0.054546	3.08	-0.650392	0.225844	1.53	0.029401	0.128043	-0.56	100	100	0.01	100	100	50.901	46.37	50.264	0	0	16	6	0	0	13	38	0	5	5
42800	1	168831116	168831116	14	24	78	57	40	0.16065	-0.10687	0.0489	0.09	0.066572	0.068148	-0.54	-0.344204	0.063546	3.1	-0.454704	0.208415	0.52	0.003665	0.120722	-0.69	100	100	0.001	100	100	50.041	45.42	50.542	1	2	19	16	0	0	2	19	2	12	5
42836	1	168881002	168881002	21	40	113	72	70	0.29061	-0.13899	0.04001	1.48	-0.009158	0.062128	-0.8	-0.268439	0.05401	3.32	-0.536674	0.165124	1.32	-0.087471	0.095897	-0.67	100	100	0.01	100	100	74.774	72.058	75.58	5	10	18	10	0	0	9	32	4	11	14
56079	2	3942586	3942586	7	10	36	15	24	0.03623	-0.40206	0.04635	6.18	-0.323872	0.090444	1.29	-0.42232	0.051797	4.45	-0.507131	0.410504	0.19	-0.735158	0.132819	3.29	0.001	100	0.001	100	0.1	9.98	10.213	11.057	0	0	2	10	0	0	1	20	0	0	3	*
63349	2	36714826	36714826	27	57	125	97	94	0.36101	0.00238	0.03608	-1.04	0.251188	0.056212	3.32	-0.253332	0.057815	3.25	-0.133814	0.099843	-0.25	0.443825	0.079168	4.8	100	0.01	0.01	100	1	82.749	77.746	71.837	2	3	15	11	0	7	10	11	7	55	4
64253	2	41204144	41204144	6	12	37	13	27	0.03804	-0.4048	0.04551	6.43	-0.407919	0.078654	2.03	-0.375857	0.062744	3.42	-0.505021	0.411803	0.19	-0.742806	0.128043	3.47	0.001	100	0.001	100	0.1	9.461	9.65	10.52	0	0	0	10	0	0	2	22	0	1	2	*
66031	2	48725247	48725247	7	14	44	15	32	0.04909	-0.33642	0.05257	4.67	-0.290036	0.100286	0.83	-0.339879	0.06409	3.09	-0.504465	0.410241	0.22	-0.564366	0.156224	1.96	0.001	100	0.001	100	100	17.409	18.094	18.261	0	0	2	10	0	0	4	25	0	1	2
70971	2	64444863	64444863	13	28	71	46	45	0.19091	-0.10195	0.05011	-0.03	0.14	0.0736	0.06	-0.345535	0.057954	3.76	-0.387006	0.208431	0.17	-0.047561	0.119606	-0.72	100	100	0.001	100	100	46.066	39.742	46.825	5	3	12	6	0	0	4	21	1	13	6
70972	2	64445040	64445040	11	23	67	41	38	0.15343	-0.09247	0.05316	-0.24	0.133258	0.075257	-0.05	-0.331213	0.062463	3.07	-0.311459	0.246741	-0.12	-0.07998	0.12865	-0.68	100	100	0.001	100	100	42.921	36.842	43.682	4	3	15	7	0	0	4	22	1	7	4
71034	2	64728073	64728073	24	33	101	74	59	0.36462	-0.10625	0.04197	0.41	0.085488	0.061757	-0.36	-0.344425	0.055765	4.39	-0.412978	0.149763	0.87	0.065039	0.100264	-0.68	100	100	0.001	100	100	65.525	59.684	65.528	9	10	14	9	2	8	2	15	2	21	9	*
93027	2	105731097	105731097	10	12	59	38	28	0.08303	-0.11768	0.05921	0.02	0.088936	0.079049	-0.41	-0.385789	0.061717	3.41	-0.330229	0.356226	-0.08	-0.123336	0.167369	-0.56	100	100	0.001	100	100	35.894	29.778	36.411	0	0	17	14	0	0	1	20	1	5	1
94337	2	107779387	107779387	19	32	96	75	58	0.23827	-0.07012	0.0427	-0.38	0.110373	0.060997	-0.07	-0.300081	0.06138	3.05	-0.382486	0.149886	0.73	0.156072	0.101634	-0.27	100	100	0.001	100	100	67.117	62.1	66.191	1	2	23	12	0	2	4	15	4	21	12
94376	2	107830384	107830384	20	31	108	89	57	0.27978	-0.06778	0.04033	-0.39	0.091175	0.056001	-0.23	-0.312055	0.062284	3.13	-0.308808	0.154178	0.2	0.072939	0.095242	-0.71	100	100	0.001	100	100	74.311	69.21	74.528	5	4	24	18	0	4	2	13	5	22	11
94380	2	107840195	107840195	22	34	103	81	60	0.24729	-0.06663	0.04171	-0.43	0.112628	0.059455	-0.01	-0.30287	0.060738	3.18	-0.38341	0.145931	0.8	0.165624	0.098801	-0.19	100	100	0.001	100	100	70.805	65.579	69.668	1	2	25	15	0	2	4	16	4	23	11
94393	2	107857865	107857865	20	32	97	77	58	0.23285	-0.06245	0.04199	-0.51	0.136132	0.060219	0.32	-0.319495	0.059601	3.53	-0.387438	0.145457	0.86	0.197619	0.102064	0.04	100	100	0.001	100	100	66.745	60.784	65.174	1	1	24	13	0	1	4	15	3	24	11
94412	2	107878320	107878320	19	32	96	75	58	0.23466	-0.06287	0.04247	-0.5	0.123878	0.061297	0.12	-0.300821	0.062501	3.03	-0.361522	0.153732	0.56	0.156233	0.102453	-0.28	100	100	0.001	100	100	66.738	61.578	65.952	1	1	23	13	0	2	4	15	4	22	11
94416	2	107896762	107896762	19	31	94	75	54	0.23105	-0.05651	0.0437	-0.58	0.126836	0.060738	0.18	-0.309132	0.062186	3.02	-0.338796	0.158256	0.4	0.153235	0.104979	-0.3	100	100	0.001	100	100	65.14	59.629	64.461	1	1	24	14	0	2	3	14	4	21	10
94474	2	107978499	107978499	21	32	101	80	56	0.23827	-0.06528	0.0422	-0.46	0.112697	0.058324	0.01	-0.315433	0.060865	3.31	-0.382486	0.142561	0.8	0.181419	0.098514	-0.06	100	100	0.001	100	100	69.065	63.346	67.606	1	2	26	16	0	4	3	14	4	21	10
94502	2	108016047	108016047	19	31	94	75	54	0.22924	-0.06477	0.04278	-0.48	0.131253	0.059766	0.24	-0.331816	0.058997	3.6	-0.39286	0.148585	0.83	0.188545	0.103908	-0.04	100	100	0.001	100	100	64.288	58.074	62.897	1	1	24	14	0	2	3	14	3	22	10
94505	2	108018488	108018488	19	31	94	75	54	0.22924	-0.06578	0.04226	-0.48	0.131358	0.059512	0.24	-0.331582	0.059656	3.61	-0.391636	0.150031	0.83	0.188054	0.103088	-0.05	100	100	0.001	100	100	64.268	58.084	62.899	1	1	24	14	0	2	3	14	3	22	10
94506	2	108018931	108018931	19	31	94	75	54	0.23105	-0.05717	0.04355	-0.58	0.127116	0.060284	0.18	-0.309311	0.062526	3.03	-0.340213	0.15721	0.4	0.153728	0.104655	-0.3	100	100	0.001	100	100	65.135	59.631	64.442	1	1	24	14	0	2	3	14	4	21	10
94507	2	108019278	108019278	19	31	94	75	54	0.23105	-0.05757	0.04266	-0.58	0.127158	0.060559	0.18	-0.308872	0.062652	3.03	-0.337774	0.158436	0.4	0.153625	0.104841	-0.3	100	100	0.001	100	100	65.099	59.648	64.458	1	1	24	14	0	2	3	14	4	21	10
94509	2	108026120	108026120	19	31	94	75	54	0.23105	-0.05661	0.04347	-0.58	0.127932	0.060393	0.18	-0.309878	0.062767	3.03	-0.339577	0.15785	0.41	0.154617	0.104033	-0.3	100	100	0.001	100	100	65.131	59.645	64.449	1	1	24	14	0	2	3	14	4	21	10
94511	2	108028746	108028746	19	31	94	75	54	0.23105	-0.0573	0.04311	-0.58	0.127595	0.060488	0.18	-0.30933	0.062465	3.03	-0.33884	0.157415	0.4	0.153802	0.105641	-0.3	100	100	0.001	100	100	65.117	59.644	64.465	1	1	24	14	0	2	3	14	4	21	10
94513	2	108029388	108029388	19	33	96	72	56	0.2509	-0.09248	0.04335	0.02	0.084539	0.062482	-0.37	-0.315921	0.059643	3.35	-0.430541	0.153972	0.92	0.103532	0.102201	-0.55	100	100	0.001	100	100	64.534	59.694	64.153	3	3	20	14	0	4	4	16	3	19	10
94519	2	108038660	108038660	19	33	96	72	56	0.2509	-0.09186	0.04259	0.02	0.084936	0.063135	-0.37	-0.315284	0.06093	3.34	-0.430716	0.154501	0.92	0.103712	0.102144	-0.55	100	100	0.001	100	100	64.503	59.745	64.154	3	3	20	14	0	4	4	16	3	19	10
94555	2	108099216	108099216	19	31	94	75	54	0.23105	-0.05699	0.04349	-0.58	0.12701	0.060509	0.18	-0.30902	0.063023	3.02	-0.338656	0.157178	0.41	0.155846	0.105497	-0.3	100	100	0.001	100	100	65.132	59.653	64.463	1	1	24	14	0	2	3	14	4	21	10
94568	2	108123098	108123098	19	31	94	75	54	0.23105	-0.0571	0.04306	-0.58	0.127711	0.060446	0.18	-0.308341	0.063279	3.03	-0.339367	0.157137	0.41	0.154568	0.105896	-0.3	100	100	0.001	100	100	65.115	59.654	64.468	1	1	24	14	0	2	3	14	4	21	10
94573	2	108127684	108127684	26	37	108	91	62	0.29242	-0.04228	0.03968	-0.76	0.137482	0.05583	0.51	-0.300996	0.062784	3.03	-0.285582	0.136304	0.31	0.215207	0.094921	0.26	100	100	0.001	100	100	75.026	69.73	73.148	3	3	26	14	0	1	4	12	4	29	12
94575	2	108127872	108127872	20	36	88	63	60	0.29603	-0.06844	0.04423	-0.44	0.173821	0.063582	0.76	-0.318794	0.055839	3.94	-0.351502	0.14983	0.52	0.178522	0.104173	-0.14	100	100	0.001	100	100	60.647	53.522	59.456	1	1	19	7	2	5	3	15	3	22	10
94581	2	108134857	108134857	23	38	105	85	65	0.27617	-0.05279	0.04055	-0.62	0.153722	0.056582	0.75	-0.319161	0.057338	3.87	-0.351003	0.134852	0.79	0.230983	0.095953	0.42	100	100	0.001	100	100	72.982	66.347	70.585	1	2	25	12	0	1	4	15	4	29	12
111180	3	40887445	40887445	28	64	124	80	102	0.3231	-0.03249	0.03681	-0.86	-0.330826	0.052213	5.01	0.203786	0.050986	2.36	-0.369051	0.089515	2.46	0.466639	0.076001	5.48	100	0.001	100	100	1	81.802	74.272	68.545	0	5	7	10	0	0	27	17	2	47	9
111181	3	40889675	40889675	29	62	124	91	99	0.33574	-0.03154	0.03557	-0.88	-0.313994	0.050705	5.24	0.22857	0.052404	3	-0.339511	0.084985	2.4	0.512109	0.074087	6.98	100	0.001	0.01	100	1	82.998	75.647	66.614	0	5	10	10	0	0	22	11	2	53	11
126345	3	117722958	117722958	47	0	154	154	0	0.15162	-0.2311	0.03503	6.55	-0.23164	0.035207	6.55	0	0	0	-0.159638	0.550794	-0.35	-0.419599	0.166984	4.48	0.001	0.001	100	100	1	78.354	78.363	78.373	0	0	41	113	0	0	0	0	0	0	0
126347	3	117731559	117731559	34	7	121	118	10	0.20741	-0.29969	0.03477	10.02	-0.300506	0.035697	9.2	-0.249496	0.120007	0.32	-0.681057	0.264806	1.07	-0.475578	0.101702	3.59	0.001	0.001	100	100	1	55.748	56.45	55.733	0	0	23	88	2	1	0	0	0	0	7	*
126349	3	117733590	117733590	47	0	154	154	0	0.15162	-0.23045	0.03519	6.55	-0.231301	0.035282	6.55	0	0	0	-0.171061	0.552491	-0.33	-0.415963	0.168051	4.36	0.001	0.001	100	100	1	78.361	78.367	78.35	0	0	41	113	0	0	0	0	0	0	0
126350	3	117734735	117734735	47	0	154	154	0	0.15162	-0.23063	0.03559	6.55	-0.230601	0.035148	6.55	0	0	0	-0.174426	0.55163	-0.32	-0.414407	0.167957	4.33	0.001	0.001	100	100	1	78.381	78.358	78.363	0	0	41	113	0	0	0	0	0	0	0
126351	3	117737775	117737775	47	0	154	154	0	0.15162	-0.23118	0.03479	6.55	-0.230889	0.035718	6.55	0	0	0	-0.153442	0.553528	-0.35	-0.4205	0.168289	4.55	0.001	0.001	100	100	1	78.342	78.387	78.364	0	0	41	113	0	0	0	0	0	0	0
126352	3	117739698	117739698	47	2	154	154	4	0.15884	-0.21927	0.03527	5.92	-0.224791	0.035976	6.04	0.00749	0.242606	-0.13	-0.574011	0.361497	1.08	-0.258316	0.13771	0.76	0.001	0.001	100	100	100	80.223	80.357	80.67	0	0	41	109	0	0	0	0	0	3	1	*
126355	3	117754889	117754889	46	2	149	149	2	0.15704	-0.21265	0.03628	5.24	-0.212505	0.036914	5.12	-0.112264	0.244729	-0.07	-0.414232	0.452041	0.31	-0.299053	0.156865	1.34	0.001	0.001	100	100	100	78.602	78.909	78.961	0	0	42	105	0	0	0	0	0	1	1	*
126358	3	117759492	117759492	32	40	129	112	63	0.35636	-0.1554	0.03584	2.77	-0.240789	0.047207	4.1	-0.000712	0.07449	-0.73	-0.546959	0.16385	1.43	-0.261985	0.085974	1.02	100	0.001	100	100	100	85.953	84.328	85.022	0	0	17	49	10	7	0	0	6	21	19
126362	3	117793513	117793513	30	7	112	108	10	0.19331	-0.28293	0.03745	8.03	-0.281581	0.039261	7.21	-0.250205	0.120493	0.32	-0.637949	0.289523	0.82	-0.446211	0.1073	2.79	0.001	0.001	100	100	100	53.781	54.509	53.727	0	0	23	79	2	1	0	1	0	0	6	*
133399	4	31360334	31360334	20	51	122	69	94	0.44585	-0.09347	0.03831	0.27	-0.303912	0.057387	3.68	0.063382	0.056007	-0.54	-0.364225	0.138748	0.72	0.065515	0.091578	-0.72	100	0.001	100	100	100	81.979	77.192	82.062	5	6	2	15	10	13	21	9	2	24	15
137044	4	50222982	50222982	16	30	90	58	53	0.22022	0.14671	0.04482	1.22	0.306397	0.055077	3.89	-0.034305	0.070397	-0.69	0.508261	0.225341	1.66	-0.034415	0.151478	-0.86	100	0.001	100	100	100	57.941	53.752	58.63	0	0	31	6	0	1	14	17	9	9	3
137052	4	50277054	50277054	16	30	90	58	53	0.22022	0.14586	0.04503	1.22	0.306769	0.054978	3.89	-0.034852	0.07034	-0.69	0.513933	0.221348	1.7	-0.038044	0.148868	-0.86	100	0.001	100	100	100	57.95	53.751	58.587	0	0	31	6	0	1	14	17	9	9	3
137074	4	50429278	50429278	14	27	84	54	47	0.20397	0.17037	0.04641	1.75	0.318716	0.053896	4.2	-0.009214	0.075007	-0.72	0.638537	0.212207	2.92	-0.111386	0.144835	-0.42	100	0.001	100	100	100	52.683	48.769	53.207	0	0	31	6	0	1	13	16	9	6	2
137087	4	50495151	50495151	15	29	87	57	51	0.21119	0.13587	0.04505	0.89	0.305297	0.055105	3.78	-0.056044	0.071177	-0.6	0.489138	0.225365	1.38	-0.043881	0.148158	-0.84	100	0.001	100	100	100	56.769	52.177	57.495	0	0	30	6	0	1	12	17	9	9	3
137097	4	50543428	50543428	14	28	85	54	48	0.20578	0.16231	0.04678	1.57	0.320856	0.053411	4.24	-0.019923	0.073332	-0.72	0.644933	0.215346	2.91	-0.12764	0.146205	-0.26	100	0.001	100	100	100	53.659	49.318	54.14	0	0	31	6	0	1	13	17	9	6	2
137109	4	50627442	50627442	13	24	71	49	37	0.18051	0.19379	0.04869	2.09	0.344503	0.053652	4.55	-0.014567	0.083444	-0.67	0.567008	0.223871	2.13	0.008204	0.162839	-0.84	100	0.001	100	100	100	43.01	39.014	43.475	0	0	30	4	0	1	10	11	7	6	2
137110	4	50632621	50632621	15	29	88	55	50	0.2148	0.17288	0.04469	1.95	0.322562	0.052901	4.38	0.001077	0.072058	-0.74	0.642238	0.208861	3.15	-0.106961	0.14357	-0.44	100	0.001	100	1	100	54.657	50.719	55.212	0	0	32	6	0	1	15	17	9	6	2
137119	4	50709862	50709862	17	34	86	55	51	0.24549	0.1387	0.04652	0.93	0.314856	0.056312	3.82	-0.054974	0.071968	-0.6	0.325857	0.215684	0.38	0.125395	0.147949	-0.37	100	0.001	100	100	100	54.935	50.386	54.871	0	0	30	5	0	2	14	15	7	10	3
137120	4	50712760	50712760	18	38	98	60	61	0.27798	0.13372	0.04303	1.02	0.326622	0.053129	4.57	-0.060667	0.065598	-0.59	0.366935	0.21043	0.7	0.076339	0.142326	-0.65	100	0.001	100	100	100	62.514	56.794	62.804	1	0	31	5	0	2	17	19	8	12	3
137123	4	50726125	50726125	14	34	85	44	54	0.23646	0.12971	0.04856	0.6	0.327425	0.059337	3.52	-0.036662	0.068358	-0.7	0.365964	0.2469	0.46	0.047227	0.162774	-0.78	100	0.001	100	100	100	53.23	48.434	53.703	1	0	26	4	0	2	19	20	5	6	2
137189	4	51111140	51111140	21	37	96	51	56	0.26354	0.09689	0.04726	-0.03	0.296537	0.057185	3.35	-0.090309	0.064949	-0.37	0.480166	0.247576	1.05	-0.131086	0.146527	-0.37	100	0.001	100	100	100	60.483	54.291	60.946	6	1	27	6	0	1	18	26	4	5	2
146667	4	97130353	97130353	29	59	129	96	97	0.34296	0.01297	0.0354	-1.02	0.311247	0.04716	5.9	-0.281898	0.048118	4.92	-0.185872	0.089275	0.33	0.529896	0.073544	7.51	100	0.001	0.001	100	0.1	83.273	73.389	67.308	1	1	24	6	3	3	13	14	1	56	7
146670	4	97144190	97144190	24	48	111	87	73	0.28442	0.0863	0.03851	0.06	0.324342	0.049578	5.75	-0.198688	0.06258	1.34	-0.06266	0.108505	-0.46	0.548568	0.088897	7.03	100	0.001	100	100	0.1	70.364	63.778	57.65	0	0	31	7	0	0	14	10	4	41	4
146685	4	97219055	97219055	32	55	135	111	88	0.38087	0.052	0.03508	-0.57	0.27156	0.05071	4.77	-0.223848	0.061671	2.15	-0.044508	0.098891	-0.59	0.475177	0.078256	6.17	100	0.001	100	100	1	86.599	81.431	74.049	4	2	28	13	0	2	13	9	5	55	4
151015	5	7369766	7369766	3	1	25	24	1	0.01625	-0.39	0.05838	3.63	-0.383382	0.061548	3.39	0	0	0	-0.159853	0.551492	-0.06	-0.762382	0.143732	3.05	0.01	0.1	100	100	0.1	6.792	7.334	6.796	0	0	2	22	0	0	0	1	0	0	0
175191	6	23327034	23327034	18	43	93	43	73	0.42058	0.10133	0.04455	0.14	0.378492	0.057312	4.06	-0.067496	0.059338	-0.54	0.282062	0.162661	0.14	0.162699	0.111363	-0.13	100	0.001	100	100	100	59.481	53.21	58.572	3	0	17	0	9	10	16	15	5	15	3
176058	6	28033876	28033876	44	3	150	148	4	0.16787	-0.21397	0.03577	5.39	-0.212857	0.03757	5.12	-0.163721	0.216185	-0.06	-0.698369	0.287649	1.95	-0.190102	0.12497	0	0.001	0.001	100	100	100	78.273	78.674	78.566	0	0	41	105	0	2	0	0	0	2	0	*
177725	6	33701292	33701292	5	9	33	12	22	0.02717	-0.44496	0.03758	7.16	-0.427733	0.067037	2.5	-0.416649	0.05551	3.92	-0.303913	0.510878	0.01	-0.869175	0.095096	5.35	0.001	100	0.001	100	0.01	4.634	5.091	5.14	0	0	0	11	0	0	1	20	0	0	1	*
180271	6	37493151	37493151	9	8	48	42	13	0.05415	-0.25437	0.05637	2.65	-0.328125	0.058916	3.6	-0.003991	0.132745	-0.45	-0.50448	0.363161	0.21	-0.425716	0.1552	0.9	100	0.001	100	100	100	25.153	23.956	25.251	0	0	5	30	0	0	3	3	1	3	3
183943	6	43651026	43651026	2	2	21	19	2	0.00903	-0.41262	0.05791	3.66	-0.451336	0.046244	4.42	0.001315	0.223008	-0.18	-0.167637	0.552788	-0.04	-0.811107	0.137131	3.11	0.001	0.001	100	100	0.1	4.212	2.554	4.21	0	0	0	19	0	0	1	1	0	0	0
185143	6	45554678	45554678	6	8	28	19	11	0.03791	-0.25006	0.07504	1.23	-0.405315	0.061995	3.14	0.038347	0.132593	-0.43	-0.407474	0.457505	0.05	-0.370282	0.212502	0.21	100	0.01	100	100	100	14.964	11.444	15.389	0	0	1	16	0	0	6	3	0	0	2
203936	6	75328910	75328910	29	53	122	84	84	0.3556	-0.05841	0.03793	-0.5	0.152942	0.061135	0.63	-0.268877	0.056526	3.43	-0.333179	0.110075	1.19	0.336	0.085254	2.44	100	100	0.01	100	100	80.498	75.389	73.345	2	5	19	12	0	13	9	16	5	34	7
214282	7	13271746	13271746	12	24	63	49	30	0.11913	-0.11637	0.05308	0.13	-0.318615	0.060037	3.52	0.211327	0.08902	0.51	-0.649192	0.175037	1.79	0.139531	0.125471	-0.28	100	0.01	100	100	100	37.962	32.607	36.232	0	0	7	26	0	0	9	5	0	14	2
220364	7	44010530	44010530	1	6	25	15	10	0.01625	-0.38981	0.05847	3.63	-0.441731	0.05408	3.31	-0.251302	0.119919	0.32	-0.165598	0.551726	-0.06	-0.760173	0.145841	3.03	0.01	0.01	100	100	0.1	6.794	5.897	6.806	0	0	0	15	0	0	2	8	0	0	0
221504	7	54459486	54459486	12	33	84	45	50	0.18231	0.15006	0.04835	1.04	0.394816	0.049853	5.46	-0.078869	0.070431	-0.47	-0.167309	0.168923	0.08	0.546417	0.128713	4.75	100	0.001	100	100	1	47.525	39.949	42.192	0	0	31	3	0	0	20	19	0	11	0	*
232096	8	5755832	5755832	32	70	139	102	116	0.44404	-0.02262	0.03352	-0.97	0.297999	0.046365	5.61	-0.3044	0.042785	7.08	-0.150108	0.087083	0.01	0.503626	0.07313	7.49	100	0.001	0.001	100	1	91.57	81.311	74.716	3	2	12	6	3	13	11	10	4	67	8
233960	8	14561945	14561945	16	32	88	72	68	0.18773	-0.04883	0.0419	-0.67	0.294453	0.04966	4.62	-0.412224	0.03756	8.63	-0.416877	0.093979	3.03	0.510132	0.086917	5.31	100	0.001	0.001	100	1	57.458	43.785	43.553	0	0	14	6	0	0	4	12	0	45	7
238889	8	40478963	40478963	47	0	154	154	0	0.15343	-0.22446	0.03592	6.12	-0.224661	0.035052	6.12	0	0	0	-0.150271	0.553581	-0.36	-0.40817	0.171197	4.22	0.001	0.001	100	100	1	79.248	79.21	79.226	0	0	42	112	0	0	0	0	0	0	0
239895	8	46233255	46233255	10	21	71	39	40	0.12274	-0.241	0.04796	3.45	-0.215278	0.072473	0.94	-0.254706	0.068832	1.63	-0.847067	0.136059	3	-0.087576	0.121256	-0.55	0.01	100	100	100	100	37.85	38.584	37.487	0	0	9	22	0	4	8	20	0	3	5
245191	8	73075595	73075595	6	10	21	13	12	0.04152	-0.38884	0.05976	3.63	-0.432386	0.063516	2.77	-0.285984	0.105803	0.68	-0.571382	0.366881	0.3	-0.666475	0.182941	1.47	0.01	100	100	100	100	6.815	6.279	8.101	0	0	0	9	0	0	2	6	0	0	4
262457	9	60139746	60139746	24	39	104	66	71	0.30866	-0.11181	0.04095	0.55	0.113369	0.063292	-0.09	-0.317803	0.050406	4.94	-0.430603	0.167701	0.7	-0.06181	0.097628	-0.77	100	100	0.001	100	100	69.421	62.282	70.27	9	2	12	10	0	10	6	22	4	18	11	*
266637	9	80404524	80404524	18	35	98	69	54	0.29061	0.10003	0.04383	0.15	0.271956	0.054149	3.37	-0.121322	0.070083	-0.09	0.209517	0.175463	-0.19	0.17104	0.11945	-0.03	100	0.01	100	100	100	64.267	58.986	63.609	1	2	32	9	1	6	8	14	9	14	2
279883	10	57492470	57492470	7	14	43	23	26	0.11011	0.22609	0.06165	1.63	0.405885	0.061612	3.27	0.048605	0.095162	-0.56	0.689409	0.223302	2.08	-0.096345	0.16703	-0.59	100	0.01	100	100	100	23.649	20.548	24.277	3	0	13	1	0	0	11	9	3	3	0
294373	11	42041290	42041290	35	73	146	119	121	0.47455	-0.00779	0.03229	-1.08	-0.322105	0.042131	7.81	0.300914	0.04284	6.99	-0.075294	0.071257	-0.35	0.640595	0.063023	13.82	100	0.001	0.001	100	0.1	94.166	85.624	64.639	1	11	10	3	3	6	9	9	5	85	4	*
302281	12	12645684	12645684	34	56	136	118	99	0.43682	-0.02575	0.03325	-0.95	-0.269702	0.048257	5.19	0.266167	0.053741	3.85	-0.108352	0.087509	-0.31	0.510976	0.072938	7.63	100	0.001	0.01	100	1	92.714	86.115	75.665	3	15	11	8	2	5	9	2	7	64	10
302319	12	13117225	13117225	36	77	150	131	131	0.42419	-0.03424	0.03091	-0.84	0.311594	0.037426	9.14	-0.378975	0.032104	13.25	-0.202399	0.069103	1.23	0.623189	0.062536	13.77	100	0.001	0.001	100	0.1	100.283	84.747	70.114	1	4	11	3	2	3	8	6	2	96	14	*
302323	12	13185789	13185789	42	80	153	134	134	0.47112	0.04081	0.03039	-0.73	0.354154	0.037113	10.58	-0.273399	0.041753	6.47	0.019408	0.075092	-0.63	0.599382	0.065443	12.42	100	0.001	0.001	100	0.1	103.038	93.935	77.039	0	2	11	6	0	1	13	5	12	97	6	*
302345	12	13735842	13735842	18	28	89	72	53	0.16426	-0.09014	0.04299	-0.04	-0.274292	0.058859	3.17	0.159797	0.078106	0.3	-0.597437	0.114938	3.45	0.299065	0.09914	1.41	100	0.01	100	5	100	57.993	54.38	51.709	0	0	12	24	0	0	12	5	0	27	9
302352	12	13810896	13810896	37	64	143	130	112	0.40433	-0.00024	0.03179	-1.1	0.272425	0.043615	6.17	-0.315564	0.04521	6.66	-0.119034	0.085718	-0.24	0.49665	0.072487	7.32	100	0.001	0.001	100	1	100.195	91.206	84.124	0	4	19	8	0	2	5	6	10	77	12
302371	12	14013055	14013055	42	78	150	131	132	0.43502	0.00518	0.03051	-1.11	0.355593	0.034767	11.83	-0.341903	0.036182	11.09	-0.164357	0.051787	1.6	0.767999	0.04964	22.16	100	0.001	0.001	100	0.01	99.579	84.375	53.105	0	1	16	1	0	0	16	3	1	99	13	*
302379	12	14213956	14213956	36	60	141	115	107	0.34838	-0.01839	0.03341	-1.01	0.199477	0.082144	2.46	-0.250801	0.086836	3.55	-0.332123	0.071261	3.27	0.574988	0.065132	10.44	100	100	0.001	100	0.1	94.062	90.869	70.809	0	1	22	11	0	0	16	10	1	67	13	*
302384	12	14260304	14260304	39	76	149	127	125	0.48014	-0.0119	0.03117	-1.07	-0.363973	0.033336	12.53	0.346477	0.03473	11.14	-0.10404	0.070113	-0.12	0.63725	0.062348	14	100	0.001	0.001	100	0.1	99.532	79.908	69.579	0	11	8	5	2	3	13	4	6	88	9	*
302425	12	15140008	15140008	42	76	150	145	127	0.46751	-0.011	0.03029	-1.09	0.335665	0.032213	12.8	-0.405152	0.02822	15.5	-0.102427	0.069384	-0.13	0.638939	0.061511	14.22	100	0.001	0.001	100	0.1	101.359	80.616	70.972	2	3	12	6	1	1	3	0	5	105	12	*
302454	12	15596548	15596548	44	83	153	139	139	0.49819	0.01808	0.0302	-1.05	-0.449471	0.018114	28.97	0.484628	0.01087	34.88	0.007885	0.040906	-0.38	0.871567	0.038849	30.82	100	0.001	0.001	100	0.01	95.254	28.153	31.262	0	8	3	3	1	0	13	0	3	121	1	*
304770	12	29317857	29317857	41	86	151	126	146	0.4657	-0.00782	0.03042	-1.11	0.474347	0.014361	27.89	-0.42426	0.022356	25.58	-0.136484	0.055547	0.76	0.743374	0.051752	20.53	100	0.001	0.001	100	0.01	91.765	42.087	48.398	2	1	1	1	1	0	9	15	0	121	0	*
306479	12	35292584	35292584	40	75	147	128	121	0.48375	0.00587	0.0315	-1.09	-0.307037	0.040486	8.01	0.336247	0.03981	8.86	-0.060424	0.074395	-0.47	0.605608	0.065634	12.09	100	0.001	0.001	100	0.1	97.178	86.89	71.373	1	6	11	8	1	5	8	5	8	89	5	*
309678	13	12700201	12700201	4	8	21	14	9	0.03971	-0.30042	0.07807	1.6	-0.437765	0.058712	3.04	-0.045075	0.142825	-0.39	-0.410469	0.460343	0.06	-0.483877	0.217528	0.54	100	0.01	100	100	100	10.017	6.936	10.586	0	0	0	12	0	0	4	3	0	0	2
315982	13	41513531	41513531	47	0	154	154	0	0.15162	-0.23102	0.03571	6.55	-0.230456	0.035446	6.55	0	0	0	-0.152377	0.558959	-0.36	-0.422015	0.168796	4.56	0.001	0.001	100	100	1	78.388	78.371	78.358	0	0	41	113	0	0	0	0	0	0	0
315983	13	41513858	41513858	47	0	154	154	0	0.15162	-0.23088	0.03475	6.55	-0.231187	0.03484	6.55	0	0	0	-0.155546	0.557233	-0.35	-0.419826	0.169295	4.53	0.001	0.001	100	100	1	78.338	78.344	78.377	0	0	41	113	0	0	0	0	0	0	0
316609	14	1353319	1353319	3	3	25	20	6	0.01264	-0.4293	0.04723	4.98	-0.409525	0.059598	3.4	-0.373853	0.110998	0.96	-0.305223	0.509276	0.01	-0.829022	0.124199	3.61	0.001	0.001	100	100	0.1	4.389	4.957	4.899	0	0	1	18	0	0	0	5	0	0	1
317336	14	4807482	4807482	12	12	67	52	24	0.10108	-0.15451	0.05362	0.81	-0.028326	0.068367	-0.72	-0.401955	0.064426	3.02	-0.595311	0.245448	0.84	-0.068037	0.133713	-0.59	100	100	0.01	100	100	40.252	36.194	40.563	0	2	19	22	0	0	0	15	1	5	3
330598	14	69053253	69053253	8	12	39	18	22	0.0704	-0.31011	0.05983	3.16	-0.300342	0.087191	1.23	-0.290858	0.082085	1.4	-0.532708	0.409136	0.29	-0.446137	0.18302	0.83	0.01	100	100	100	100	16.933	17.671	17.913	0	0	3	14	0	1	4	16	0	0	1
330603	14	69068941	69068941	13	17	56	29	34	0.09928	-0.25416	0.05248	3.07	-0.19437	0.088433	0.34	-0.290869	0.073548	1.91	-0.754376	0.222976	1.43	-0.211912	0.154899	-0.16	0.01	100	100	100	100	28.451	28.949	29.018	0	0	6	16	0	1	5	21	0	4	3
336802	15	4421491	4421491	6	23	61	39	32	0.12996	0.11706	0.05604	0.05	0.362292	0.057	4	-0.186229	0.08218	0.36	-0.185961	0.189479	0.05	0.505407	0.142345	2.84	100	0.001	100	100	100	36.378	28.962	32.201	0	0	26	3	0	0	9	13	0	9	1
337370	15	7428750	7428750	24	55	132	99	92	0.4657	0.04952	0.03622	-0.64	0.240952	0.051378	3.27	-0.157095	0.056605	0.83	0.1861	0.141645	-0.36	0.01218	0.088403	-0.93	100	0.01	100	100	100	95.189	89.154	95.938	13	4	18	5	2	5	9	17	15	33	11
337376	15	7449109	7449109	24	55	133	99	91	0.46029	0.05195	0.03584	-0.59	0.238584	0.051011	3.21	-0.152051	0.057026	0.7	0.198884	0.144117	-0.31	-7e-05	0.088853	-0.94	100	0.01	100	100	100	94.471	88.767	95.289	13	4	18	7	2	5	9	18	15	33	9
337387	15	7500742	7500742	27	49	137	107	83	0.47292	-0.05214	0.03531	-0.59	-0.241834	0.047091	3.93	0.192208	0.057837	1.47	-0.206391	0.143381	-0.3	-0.038289	0.085281	-0.91	100	0.001	100	100	100	96.252	88.103	97.083	7	18	8	21	15	2	9	4	8	30	15
337399	15	7553234	7553234	25	51	135	95	82	0.48917	0.05865	0.03713	-0.49	0.232042	0.049882	3.09	-0.142302	0.058316	0.47	0.236081	0.150525	-0.18	-0.039644	0.087511	-0.91	100	0.01	100	100	100	92.499	86.281	93.318	16	9	20	8	5	10	5	20	15	23	4
337471	15	7875120	7875120	24	53	128	87	83	0.46931	0.04574	0.03788	-0.69	0.250329	0.053621	3.17	-0.167335	0.058549	0.93	0.124489	0.13843	-0.53	0.138631	0.091473	-0.34	100	0.01	100	100	100	85.098	78.846	84.606	8	6	23	8	5	9	8	19	10	29	3
337498	15	8005527	8005527	24	52	124	89	83	0.49097	-0.06334	0.03731	-0.41	-0.246274	0.054727	3.04	0.134291	0.061454	0.3	-0.205237	0.138649	-0.22	0.103743	0.091544	-0.57	100	0.01	100	100	100	85.119	80.356	85.056	7	23	3	8	13	7	8	7	7	30	11
337507	15	8065247	8065247	23	51	125	84	82	0.50542	-0.05903	0.03814	-0.49	-0.257686	0.052817	3.35	0.144505	0.058215	0.5	-0.216773	0.148988	-0.24	0.033795	0.091447	-0.86	100	0.01	100	100	100	84.7	78.439	85.349	7	19	6	11	19	7	10	5	3	25	13
338100	15	10942974	10942974	7	12	29	10	21	0.04152	-0.34851	0.06163	3.33	-0.391209	0.092939	1.4	-0.297493	0.083959	1.33	-0.416526	0.457371	0.08	-0.610767	0.174899	1.66	0.001	100	100	100	100	10.548	10.4	11.247	0	0	0	8	0	0	3	16	0	1	1
338279	15	11817484	11817484	2	6	22	16	6	0.02166	-0.29139	0.08125	1.4	-0.443888	0.052593	3.59	0.125712	0.162267	-0.22	-0.167384	0.551341	-0.1	-0.550087	0.209264	1.02	100	0.001	100	100	100	9.85	4.859	9.83	0	0	0	16	0	0	4	2	0	0	0
338507	15	12980693	12980693	26	56	120	91	88	0.29603	-0.00252	0.0369	-1.03	0.296619	0.047728	5.31	-0.312277	0.047789	5.63	-0.347945	0.074888	3.2	0.588916	0.069358	9.41	100	0.001	0.001	100	0.1	78.517	67.386	57.719	0	0	26	6	0	1	13	15	0	50	9	*
347719	15	59051467	59051467	9	12	56	43	17	0.07401	-0.1295	0.06096	0.13	0.00615	0.075352	-0.72	-0.437977	0.058907	3.04	-0.481879	0.359154	0.32	-0.056832	0.175907	-0.58	100	100	0.001	100	100	33.292	27.576	33.307	0	0	19	20	0	0	0	13	0	3	1
349177	15	65988635	65988635	18	41	97	69	59	0.33514	0.13824	0.04192	1.25	-0.008427	0.065378	-0.78	0.30485	0.059839	3.4	0.514467	0.175045	1.65	-0.041749	0.114527	-0.83	100	100	0.001	100	100	64.432	61.354	65.198	2	4	16	16	9	4	14	1	13	15	3
349275	15	66614313	66614313	16	49	114	68	84	0.44404	0.08465	0.03985	-0.03	-0.126049	0.063783	0.06	0.25268	0.051834	3.42	0.341923	0.16365	0.32	-0.05969	0.097826	-0.82	100	100	0.01	100	100	79.004	73.394	79.801	3	6	7	14	15	4	21	6	12	19	7
349277	15	66617408	66617408	20	54	116	78	91	0.49458	-0.0735	0.0376	-0.22	0.129745	0.062041	0.17	-0.245531	0.052315	3.21	-0.286041	0.149944	0.07	-0.023102	0.093229	-0.89	100	100	0.01	100	100	84.736	79.792	85.58	9	3	10	3	6	14	4	14	8	27	18
349278	15	66617913	66617913	15	50	114	66	84	0.46931	0.11225	0.03895	0.68	-0.066052	0.066107	-0.55	0.249942	0.052065	3.26	0.435935	0.159837	1.02	-0.052619	0.098661	-0.83	100	100	0.01	100	100	77.538	73.907	78.384	5	7	7	11	15	5	22	6	13	17	6
350208	15	71207765	71207765	19	38	111	76	56	0.40217	0.15664	0.0409	1.97	0.054895	0.059424	-0.64	0.288146	0.059129	3.07	0.658762	0.171983	3.1	-0.165891	0.109009	0.27	100	100	0.001	1	100	69.007	67.035	69.489	5	5	25	20	13	3	15	4	10	9	2
350312	15	71803860	71803860	25	41	109	75	66	0.41877	-0.1718	0.03951	2.77	-0.072122	0.060445	-0.5	-0.278406	0.056138	3.31	-0.677842	0.161331	2.45	-0.245108	0.093438	1.02	100	100	0.001	100	100	71.592	70.154	71.378	11	10	10	12	3	7	5	19	3	11	18
359549	16	20738557	20738557	14	34	73	40	62	0.1444	-0.08635	0.04751	-0.22	-0.380714	0.068549	3.18	0.108728	0.068633	-0.13	-0.576099	0.129092	2.59	0.297582	0.10905	1.03	100	0.001	100	100	100	47.012	42.86	41.989	0	0	2	9	0	0	17	16	0	23	6
364272	16	44226685	44226685	6	9	30	13	20	0.02899	-0.44313	0.0388	6.89	-0.433763	0.061774	2.77	-0.409102	0.060048	3.4	-0.503462	0.41112	0.18	-0.843491	0.110273	4.07	0.001	100	0.001	100	0.1	4.611	4.995	5.835	0	0	0	10	0	0	1	16	0	0	3	*
366132	16	53209858	53209858	6	10	34	13	24	0.0343	-0.39793	0.04813	5.67	-0.408772	0.079259	2.06	-0.360512	0.069381	2.7	-0.508654	0.410972	0.2	-0.719755	0.139474	2.95	0.001	100	100	100	100	9.237	9.352	10.297	0	0	0	10	0	0	2	19	0	1	2	*
380923	17	33157138	33157138	2	4	21	16	6	0.01444	-0.37466	0.06611	2.9	-0.388592	0.072021	2.38	-0.24875	0.144399	0.18	0.020247	0.552873	-0.06	-0.914735	0.088147	5.11	100	100	100	100	0.01	6.576	6.959	1.53	0	0	0	15	0	0	0	5	1	0	0
381075	17	33806705	33806705	21	29	87	56	53	0.22563	-0.11245	0.04577	0.32	0.081584	0.070944	-0.42	-0.314352	0.060236	3.36	-0.43167	0.198271	0.44	-0.05585	0.110858	-0.73	100	100	0.001	100	100	54.927	50.473	55.711	5	3	14	12	0	0	6	25	1	15	6
382180	17	39194378	39194378	3	2	23	21	2	0.01083	-0.38039	0.06389	3.14	-0.413829	0.056636	3.66	-0.000405	0.223299	-0.18	-0.163258	0.552946	-0.06	-0.74151	0.157058	2.61	0.1	0.001	100	100	100	6.664	5.88	6.653	0	0	1	20	0	0	1	1	0	0	0
386041	17	57333078	57333078	20	58	116	70	96	0.42419	-0.16681	0.03603	3.14	-0.197516	0.081993	0.9	-0.14067	0.06663	0.5	-0.649761	0.138131	3.28	-0.082263	0.093088	-0.68	0.01	100	100	1	100	76.169	76.825	76.866	1	7	4	8	7	8	8	23	4	27	19
392819	18	9245264	9245264	30	44	126	111	72	0.29422	-0.08935	0.03606	0.26	-0.289809	0.043587	6.36	0.221119	0.060247	1.75	-0.403131	0.140558	1.03	0.059202	0.09135	-0.74	100	0.001	100	100	100	85.561	76.668	85.725	2	1	11	40	0	0	12	3	6	38	13	*
393665	18	13762225	13762225	47	1	154	154	2	0.15162	-0.24061	0.03508	7.33	-0.236469	0.035662	7	-0.250443	0.194204	0.12	-0.418656	0.461827	0.31	-0.364116	0.149018	2.57	0.001	0.001	100	100	100	78.008	78.159	78.418	0	0	40	112	0	0	0	0	0	0	2	*
393675	18	13798418	13798418	46	2	151	151	2	0.15343	-0.22903	0.03547	6.39	-0.224867	0.036155	6.06	-0.249094	0.194414	0.12	-0.429976	0.449947	0.35	-0.332624	0.15105	1.93	0.001	0.001	100	100	100	78.096	78.225	78.484	0	0	41	108	0	0	0	0	0	0	2	*
393684	18	13830869	13830869	43	7	141	139	12	0.20217	-0.22528	0.03564	6.06	-0.245231	0.038426	6.45	0.005864	0.167328	-0.34	-0.735965	0.213665	2.12	-0.224492	0.10513	0.26	0.001	0.001	100	100	100	73.325	73.278	73.865	0	0	32	97	0	2	0	0	1	7	2	*
393685	18	13831055	13831055	43	7	141	139	12	0.20217	-0.22557	0.03572	6.06	-0.245115	0.038162	6.45	0.005772	0.166892	-0.34	-0.732406	0.214814	2.09	-0.227284	0.106031	0.27	0.001	0.001	100	100	100	73.329	73.261	73.893	0	0	32	97	0	2	0	0	1	7	2	*
399978	18	43034186	43034186	20	37	96	76	57	0.29603	-0.11462	0.04192	0.61	0.03954	0.065359	-0.68	-0.31552	0.066311	3.03	-0.500585	0.141425	1.62	0.108446	0.100381	-0.49	100	100	0.001	100	100	63.925	60.94	63.045	2	5	18	14	2	3	2	13	2	23	12
426875	20	25063385	25063385	30	62	136	118	102	0.33394	-0.04044	0.03323	-0.76	0.135985	0.155789	2.37	-0.242854	0.177182	4.43	-0.341182	0.090296	2.08	0.428756	0.076254	4.93	100	100	0.001	100	1	91.126	87.062	78.996	0	0	16	18	0	0	8	10	4	69	11
426882	20	25171517	25171517	39	76	150	124	128	0.49097	-0.0705	0.03179	0.01	0.260956	0.041831	5.8	-0.39133	0.031828	13.46	-0.173979	0.076058	0.66	0.599286	0.068635	13.14	100	0.001	0.001	100	0.1	101.017	85.617	72.603	1	8	12	1	5	19	2	0	3	82	17	*
428193	20	29927602	29927602	33	60	130	97	91	0.33935	0.03718	0.03585	-0.82	0.304418	0.048526	5.46	-0.249269	0.054214	3.22	-0.253838	0.074707	1.67	0.625003	0.065552	10.88	100	0.001	0.01	100	0.1	80.472	73.373	58.942	0	0	27	12	0	2	17	14	1	55	2	*
430252	20	31427405	31427405	37	79	149	122	129	0.49278	-0.01352	0.03155	-1.06	-0.373323	0.034208	12.22	0.326986	0.036483	10.14	-0.070153	0.073435	-0.42	0.607029	0.064474	12.42	100	0.001	0.001	100	0.1	98.323	80.94	71.619	3	9	4	4	3	6	13	5	5	89	8	*
430255	20	31433385	31433385	37	79	150	122	127	0.48556	0.01732	0.03161	-1.03	0.373425	0.034046	12.21	-0.323817	0.036776	9.81	0.033763	0.074974	-0.59	0.592272	0.064332	11.86	100	0.001	0.001	100	0.1	98.263	80.663	72.76	3	3	12	5	4	12	7	5	8	87	4	*
430256	20	31435682	31435682	38	82	150	125	133	0.49458	0.01471	0.03095	-1.06	0.39838	0.02969	15.14	-0.3447	0.033607	12.43	0.0551	0.070376	-0.48	0.633773	0.06374	13.86	100	0.001	0.001	100	0.1	99.495	76.525	69.937	3	2	9	3	3	13	6	3	9	94	5	*
430401	20	31594475	31594475	29	72	127	76	113	0.39892	0.01816	0.03669	-0.99	0.323772	0.060078	4.06	-0.189013	0.05159	2.22	-0.096633	0.097001	-0.41	0.477954	0.077992	5.88	100	0.001	100	100	1	83.864	78.367	71.001	1	1	11	1	3	9	22	17	5	51	6
430410	20	31597424	31597424	29	65	120	76	100	0.36462	0.0231	0.03696	-0.95	0.319372	0.055809	4.29	-0.205035	0.052324	2.36	-0.092632	0.097643	-0.4	0.496581	0.080305	6.05	100	0.001	100	100	1	78.954	72.367	65.842	1	1	16	2	3	9	18	14	4	46	6
430413	20	31600009	31600009	29	68	125	75	108	0.38267	0.02447	0.03653	-0.94	0.326058	0.058168	4.17	-0.187612	0.051808	2.03	-0.053376	0.10232	-0.58	0.443843	0.081575	4.88	100	0.001	100	100	1	81.943	76.127	71.112	1	1	13	2	5	10	19	16	5	48	5
430414	20	31601086	31601086	30	68	122	77	105	0.37726	0.02144	0.0361	-0.96	0.312906	0.059587	3.93	-0.193596	0.053691	2.12	-0.069225	0.102439	-0.53	0.452451	0.080666	4.89	100	0.001	100	100	1	80.753	75.399	69.914	1	1	13	2	4	8	18	15	5	49	6
430553	20	32016049	32016049	32	67	130	102	110	0.49458	0.03254	0.03428	-0.87	0.376472	0.038469	9.68	-0.287326	0.042648	6.3	0.10511	0.085367	-0.29	0.545572	0.07293	8.56	100	0.001	0.001	100	0.1	83.558	71.825	64.618	1	3	10	6	8	11	4	5	8	74	0	*
431220	20	32414941	32414941	47	0	154	154	0	0.15162	-0.23166	0.03528	6.55	-0.231143	0.035264	6.55	0	0	0	-0.157854	0.553062	-0.34	-0.419354	0.168455	4.5	0.001	0.001	100	100	1	78.365	78.364	78.36	0	0	41	113	0	0	0	0	0	0	0
431221	20	32414983	32414983	47	0	154	154	0	0.15162	-0.23045	0.03523	6.55	-0.2312	0.03528	6.55	0	0	0	-0.169815	0.5542	-0.33	-0.415388	0.168728	4.37	0.001	0.001	100	100	1	78.361	78.365	78.363	0	0	41	113	0	0	0	0	0	0	0
431223	20	32416301	32416301	47	0	154	154	0	0.15162	-0.23075	0.03558	6.55	-0.230182	0.035575	6.55	0	0	0	-0.182075	0.550191	-0.31	-0.411857	0.16732	4.24	0.001	0.001	100	100	1	78.378	78.379	78.365	0	0	41	113	0	0	0	0	0	0	0
431224	20	32416535	32416535	47	0	154	154	0	0.15162	-0.23102	0.03487	6.55	-0.230944	0.034853	6.55	0	0	0	-0.141844	0.558546	-0.36	-0.423638	0.168306	4.68	0.001	0.001	100	100	1	78.345	78.344	78.343	0	0	41	113	0	0	0	0	0	0	0
438158	20	40733152	40733152	6	11	36	13	26	0.03623	-0.40213	0.04637	6.18	-0.432847	0.062845	2.77	-0.357581	0.065271	2.98	-0.505026	0.409881	0.19	-0.737069	0.131016	3.3	0.001	100	100	100	0.1	9.984	9.706	11.054	0	0	0	10	0	0	3	20	0	0	3	*
458154	21	17098191	17098191	8	13	71	51	28	0.07581	-0.24121	0.0486	3.45	-0.286078	0.058208	3	-0.14536	0.092804	-0.1	-0.539075	0.334071	0.39	-0.364016	0.140644	0.84	0.01	0.001	100	100	100	37.271	37.404	37.553	0	0	8	35	0	0	6	14	1	4	3
459441	21	23488956	23488956	29	59	132	108	99	0.46751	-0.09302	0.03355	0.54	0.072147	0.056184	-0.42	-0.271172	0.054176	3.92	-0.352795	0.128806	0.87	0.038395	0.087741	-0.84	100	100	0.01	100	100	99.382	95.443	99.827	11	5	10	7	2	15	3	4	10	38	27
469117	22	10345645	10345645	1	5	22	15	7	0.01986	-0.25105	0.0861	0.84	-0.440886	0.056325	3.31	0.166876	0.149168	-0.12	-0.160156	0.551485	-0.12	-0.466976	0.22394	0.54	100	0.01	100	100	100	11.029	5.182	11.003	0	0	0	15	0	0	5	2	0	0	0
469385	22	11588554	11588554	15	46	105	43	83	0.43455	-0.20311	0.03995	3.81	-0.295731	0.077922	1.89	-0.148956	0.057868	0.66	-0.70361	0.138677	4.56	0.011452	0.105428	-0.85	0.001	100	100	1	100	59.273	59.216	58.408	1	10	1	10	7	25	11	19	2	13	6
470040	22	14407279	14407279	20	53	118	76	92	0.46751	0.08158	0.03732	0	0.287788	0.06211	3.22	-0.089955	0.060918	-0.25	0.30453	0.142434	0.29	0.059761	0.094178	-0.75	100	0.001	100	100	100	79.483	76	79.827	13	1	8	4	7	8	14	13	11	34	5
470449	22	16357557	16357557	25	47	125	76	87	0.48917	0.11832	0.03805	1.02	0.294259	0.058028	3.65	-0.039349	0.060531	-0.7	0.42887	0.13922	1.4	0.061738	0.093506	-0.71	100	0.001	100	100	100	78.665	75.329	78.532	13	2	17	6	14	12	12	11	9	27	2
470974	22	19143736	19143736	24	43	115	85	76	0.49458	-0.07729	0.03923	-0.17	-0.261312	0.055848	3.28	0.130978	0.064012	0.17	-0.235882	0.129466	0.09	0.225769	0.093151	0.58	100	0.01	100	100	100	78.067	73.633	75.355	5	21	3	10	6	9	10	5	7	30	9
474740	22	37401749	37401749	29	55	133	108	88	0.46029	-0.01528	0.03612	-1.01	0.198544	0.050635	2.27	-0.275963	0.054345	3.64	-0.102245	0.106976	-0.49	0.342453	0.080187	2.69	100	100	0.01	100	100	91.728	84.889	84.8	6	6	23	10	3	12	4	6	7	45	11
489688	24	4858344	4858344	6	12	34	13	26	0.0361	-0.42722	0.04015	7.27	-0.400242	0.081485	1.95	-0.411138	0.055215	4.18	-0.626752	0.328316	0.42	-0.782142	0.123294	3.48	0.001	100	0.001	100	0.1	7.017	7.403	8.663	0	0	0	8	0	0	1	20	0	1	4	*
498703	24	48242829	48242829	41	76	142	115	121	0.44946	0.04203	0.03216	-0.72	-0.326912	0.037853	9.24	0.39297	0.031623	13.96	-0.086459	0.05812	0	0.75908	0.053463	19.7	100	0.001	0.001	100	0.01	90.431	72.197	50.482	0	3	14	4	0	0	22	5	3	86	5	*
509623	26	13220669	13220669	26	36	116	89	65	0.36462	-0.17279	0.03721	3.17	-0.147619	0.053087	0.74	-0.203064	0.060709	1.36	-0.684102	0.148028	3.2	-0.177984	0.093551	0.22	0.01	100	100	1	100	79.748	80.39	80.317	7	16	13	15	4	8	5	10	6	9	23
517424	27	8261404	8261404	22	35	94	70	63	0.25993	-0.10771	0.04155	0.41	0.062437	0.065554	-0.56	-0.291591	0.060365	3.14	-0.400779	0.174755	0.44	-0.101331	0.103158	-0.64	100	100	0.001	100	100	66.109	62.5	66.865	7	2	11	11	0	4	4	16	5	20	14
522556	27	30750799	30750799	27	47	123	93	79	0.41697	-0.0579	0.03793	-0.52	-0.250984	0.052255	3.46	0.171538	0.061298	0.89	-0.23291	0.145088	-0.17	0.028429	0.089428	-0.87	100	0.01	100	100	100	84.154	78.256	84.813	5	9	7	23	8	3	12	7	6	32	11
524975	28	3968616	3968616	6	13	56	34	26	0.06859	-0.14593	0.05985	0.37	-0.333912	0.061557	3.25	0.107047	0.090918	-0.33	-0.157031	0.449767	-0.3	-0.27731	0.18166	0.06	100	0.001	100	100	100	34.576	29.015	34.778	0	0	4	26	0	0	15	7	1	0	3
525577	28	6627837	6627837	3	5	25	19	8	0.02708	-0.22282	0.08128	0.73	-0.451199	0.047314	4.22	0.296305	0.122494	0.52	-0.392141	0.456166	0.03	-0.313581	0.22368	-0.05	100	0.001	100	100	100	13.023	4.15	13.383	0	0	0	17	0	0	5	1	0	2	0
526681	28	11881888	11881888	10	23	57	34	35	0.09928	-0.16192	0.05559	0.85	-0.366816	0.061655	3.39	0.044195	0.084405	-0.6	-0.567884	0.264413	0.61	-0.116123	0.14536	-0.51	100	0.001	100	100	100	34.778	30.683	35.261	0	0	2	20	0	0	12	11	1	7	4
526732	28	12244298	12244298	6	13	44	28	19	0.05415	-0.21442	0.06378	1.32	-0.362617	0.062479	3.22	0.017407	0.10784	-0.55	-0.137221	0.496099	-0.23	-0.457107	0.172942	1.22	100	0.001	100	100	100	24.305	21.186	23.828	0	0	2	23	0	0	8	8	1	1	1
526810	28	12638954	12638954	7	17	47	29	24	0.07401	-0.24594	0.0583	2.3	-0.390798	0.059026	3.75	-0.054124	0.098967	-0.53	-0.645917	0.281627	0.68	-0.298531	0.155222	0.12	100	0.001	100	100	100	24.681	22.037	25.24	1	1	1	20	0	0	8	10	0	3	3
527019	28	13649254	13649254	15	30	78	52	46	0.16426	-0.1094	0.04877	0.17	-0.30577	0.058574	3.34	0.114844	0.074204	-0.2	-0.292552	0.253351	-0.15	-0.16912	0.125222	-0.41	100	0.001	100	100	100	51.08	45.855	51.563	2	0	3	27	0	0	16	10	3	11	6
527189	28	14527470	14527470	22	50	118	75	86	0.42238	-0.0947	0.03862	0.29	-0.281499	0.059052	3.27	0.06987	0.060397	-0.48	-0.369844	0.153462	0.5	-0.057201	0.09222	-0.82	100	0.001	100	100	100	78.941	75.223	79.756	3	4	5	20	13	9	11	10	3	27	13
527253	28	14810611	14810611	23	51	122	88	78	0.37004	-0.09546	0.03756	0.33	-0.265765	0.054487	3.57	0.098248	0.064581	-0.21	-0.358875	0.158499	0.37	-0.100933	0.089791	-0.66	100	0.01	100	100	100	80.639	76.59	81.316	6	4	4	30	7	6	11	10	5	29	10
531927	28	37031896	37031896	31	70	131	89	115	0.3917	0.01016	0.03439	-1.04	-0.32611	0.048393	5.64	0.270668	0.045006	5.55	-0.152492	0.085726	0.1	0.553362	0.072461	8.54	100	0.001	0.001	100	0.1	86.303	77.217	68.048	1	2	6	7	1	5	26	10	4	62	7	*
533232	28	42706373	42706373	9	22	67	29	41	0.1065	-0.19455	0.05389	1.63	-0.36041	0.063704	3.12	-0.066182	0.076219	-0.55	-0.620219	0.320535	0.8	-0.151002	0.158525	-0.39	100	0.001	100	100	100	36.785	34.163	36.94	0	1	3	22	0	0	16	22	0	2	1
533272	28	42928808	42928808	7	18	54	23	35	0.0704	-0.19977	0.05907	1.39	-0.405914	0.061366	3.27	-0.049234	0.082204	-0.6	-0.549673	0.362412	0.44	-0.198722	0.176035	-0.26	100	0.01	100	100	100	29.522	25.934	29.817	0	0	1	18	0	0	13	18	0	3	1
543336	30	7321842	7321842	17	44	98	50	74	0.37545	-0.07102	0.04414	-0.39	-0.310915	0.060491	3.15	0.094196	0.059105	-0.26	-0.273608	0.176646	-0.13	-0.045849	0.099057	-0.82	100	0.01	100	100	100	66.557	60.648	67.345	1	7	1	15	11	9	17	11	5	13	8

## Sheet: Details
idSNP	the identification of SNP specified in the map file
chrom	chromosome
postionBP1	the position in base pairs (the first SNP of the window)
postionBP2	the position in base pairs (the first SNP of the window)
nStallionsH	number of heterozygous stallions
nMaresH	number of heterozygous mares
nPrginf	number of informative offspring (offspring from both or one heterozygous parent)
nPrgnfS	number of informative offspring from heterozygous stallions
nPrgnfD	number of informative offspring from heterozygous mares
freqtotal	frequency
OverallTRD	mean of overall TRD (-0.5 to 0.5)
devOvrlTRD	standard deviation of overall TRD
BFovrlTRD	Log10 (Bayes Factor) for overall TRD
StallionTRD	mean of stallion TRD (-0.5 to 0.5)
devStallionTRD	standard deviation of stallion TRD
BFstallionTRD	Log10 (Bayes Factor) for stallion TRD
MareTRD	mean of mare TRD (-0.5 to 0.5)
devMareTRD	standard deviation of mare TRD
BFmareTRD	Log10 (Bayes Factor) for mare TRD
additivTRD	mean of additive-TRD (1 to -1)
devadtvTRD	standard deviation of additive TRD
BFaddtvTRD	Log10 (Bayes Factor) for additive TRD
dominceTRD	mean of dominance-TRD (1 to -1)
devdomnTRD	standard deviation of dominance TRD
BFdomncTRD	Log10 (Bayes Factor) for dominance TRD
rndovTRD	probability of random overall (100% (>5), ≤ 5%, ≤1%, ≤0.1%, ≤0.01%, ≤0.001%)
rndSrTRD	probability of random stallion (100% (>5), ≤ 5%, ≤1%, ≤0.1%, ≤0.01%, ≤0.001%)
rndDmTRD	probability of random mare (100% (>5), ≤ 5%, ≤1%, ≤0.1%, ≤0.01%, ≤0.001%)
rndadtiv	probability of random additve (100% (>5), ≤ 5%, ≤1%, ≤0.1%, ≤0.01%, ≤0.001%)
rndDomnc	probability of random dominance (100% (>5), ≤ 5%, ≤1%, ≤0.1%, ≤0.01%, ≤0.001%)
DICovrlTRD	deviance information criterion units for allelic model with overall TRD
DICparent	deviance information criterion units for allelic model with parent specific TRD
DICgentypc	deviance information criterion units for genotypic model with additive- and dominance- TRD
AB-AA:AA	number of offspring from a specific mating (stallion-mare: offspring)
AB-AA:AB	number of offspring from a specific mating (stallion-mare: offspring)
AB-BB:AB	number of offspring from a specific mating (stallion-mare: offspring)
AB-BB:BB	number of offspring from a specific mating (stallion-mare: offspring)
AA-AB:AA	number of offspring from a specific mating (stallion-mare: offspring)
AA-AB:AB	number of offspring from a specific mating (stallion-mare: offspring)
BB-AB:AB	number of offspring from a specific mating (stallion-mare: offspring)
BB-AB:BB	number of offspring from a specific mating (stallion-mare: offspring)
AB-AB:AA	number of offspring from a specific mating (stallion-mare: offspring)
AB-AB:AB	number of offspring from a specific mating (stallion-mare: offspring)
AB-AB:BB	number of offspring from a specific mating (stallion-mare: offspring)
