# Supplementary material for: Genomic screening of allelic and genotypic transmission ratio distortion in horse
Source: PLoS One. 2023 Aug 9;18(8):e0289066. doi: 10.1371/journal.pone.0289066 (PMC10411798; doi:10.1371/journal.pone.0289066)
Supplement: S3 Table — (XLSX) [file pone.0289066.s003.xlsx]

## Sheet: S3 Table
Gene stable ID	Gene stable ID version	Transcript stable ID	Transcript stable ID version	Gene name	Gene description	Chromosome/scaffold name	Gene start (bp)	Gene end (bp)	Gene type
ENSECAG00000037372	ENSECAG00000037372.3	ENSECAT00000078268	ENSECAT00000078268.2	FGF8	fibroblast growth factor 8 [Source:VGNC Symbol;Acc:VGNC:51507]	1	28438020	28467084	protein_coding
ENSECAG00000020477	ENSECAG00000020477.3	ENSECAT00000021901	ENSECAT00000021901.3	FBXW4	F-box and WD repeat domain containing 4 [Source:VGNC Symbol;Acc:VGNC:17966]	1	28497354	28595431	protein_coding
ENSECAG00000020347	ENSECAG00000020347.4	ENSECAT00000069128	ENSECAT00000069128.2	ARMH3	armadillo like helical domain containing 3 [Source:VGNC Symbol;Acc:VGNC:49190]	1	28207972	28402256	protein_coding
ENSECAG00000007172	ENSECAG00000007172.3	ENSECAT00000007691	ENSECAT00000007691.3	PSD	pleckstrin and Sec7 domain containing [Source:VGNC Symbol;Acc:VGNC:55929]	1	27892492	28177957	protein_coding
ENSECAG00000022294	ENSECAG00000022294.3	ENSECAT00000023815	ENSECAT00000023815.3	PITX3	paired like homeodomain 3 [Source:VGNC Symbol;Acc:VGNC:21480]	1	28046280	28088779	protein_coding
ENSECAG00000023578	ENSECAG00000023578.3	ENSECAT00000025282	ENSECAT00000025282.3	ELOVL3	ELOVL fatty acid elongase 3 [Source:VGNC Symbol;Acc:VGNC:17539]	1	28064145	28092514	protein_coding
ENSECAG00000052236	ENSECAG00000052236.1	ENSECAT00000026677	ENSECAT00000026677.4	NOLC1	nucleolar and coiled-body phosphoprotein 1 [Source:HGNC Symbol;Acc:HGNC:15608]	1	28126827	28137783	protein_coding
ENSECAG00000012948	ENSECAG00000012948.3	ENSECAT00000122431	ENSECAT00000122431.1	LDB1	LIM domain binding 1 [Source:VGNC Symbol;Acc:VGNC:19616]	1	28164355	28177947	protein_coding
ENSECAG00000004595	ENSECAG00000004595.3	ENSECAT00000004498	ENSECAT00000004498.3	HPS6	HPS6 biosis of lysosomal organelles complex 2 subunit 3 [Source:VGNC Symbol;Acc:VGNC:18864]	1	28188239	28203491	protein_coding
ENSECAG00000018731	ENSECAG00000018731.4	ENSECAT00000141491	ENSECAT00000141491.1	OGA	O-GlcNAcase [Source:VGNC Symbol;Acc:VGNC:54260]	1	28403888	28429872	protein_coding
ENSECAG00000007524	ENSECAG00000007524.3	ENSECAT00000007601	ENSECAT00000007601.3	NPM3	nucleophosmin/nucleoplasmin 3 [Source:VGNC Symbol;Acc:VGNC:20842]	1	28430919	28432926	protein_coding
ENSECAG00000009482	ENSECAG00000009482.4	ENSECAT00000062620	ENSECAT00000062620.3	PPRC1	PPARG related coactivator 1 [Source:VGNC Symbol;Acc:VGNC:21797]	1	28138952	28154328	protein_coding
ENSECAG00000019816	ENSECAG00000019816.4	ENSECAT00000137525	ENSECAT00000137525.1	KSR1	kinase suppressor of ras 1 [Source:HGNC Symbol;Acc:HGNC:6465]	11	41696624	41852311	protein_coding
ENSECAG00000024761	ENSECAG00000024761.3	ENSECAT00000026843	ENSECAT00000026843.3	NOS2	nitric oxide synthase 2 [Source:VGNC Symbol;Acc:VGNC:20814]	11	42217308	42255654	protein_coding
ENSECAG00000007367	ENSECAG00000007367.3	ENSECAT00000007490	ENSECAT00000007490.3	OR4A16	olfactory receptor family 4 subfamily A member 16 [Source:HGNC Symbol;Acc:HGNC:15153]	12	14924033	14925203	protein_coding
ENSECAG00000012162	ENSECAG00000012162.2	ENSECAT00000012620	ENSECAT00000012620.2	OR4A47OP	olfactory receptor family 4 subfamily A member 47O, pseudo [Source:VGNC Symbol;Acc:VGNC:105205]	12	14979850	14980775	pseudogene
ENSECAG00000027955	ENSECAG00000027955.2	ENSECAT00000042204	ENSECAT00000042204.2	OR5T32P	olfactory receptor family 5 subfamily T member 32, pseudo [Source:VGNC Symbol;Acc:VGNC:105657]	12	15721374	15722334	pseudogene
ENSECAG00000033372	ENSECAG00000033372.1	ENSECAT00000008295	ENSECAT00000008295.2	OR4B1J	olfactory receptor family 4 subfamily B member 1J [Source:VGNC Symbol;Acc:VGNC:105212]	12	15424895	15435261	protein_coding
ENSECAG00000005045	ENSECAG00000005045.3	ENSECAT00000004998	ENSECAT00000004998.3	OR8J3H	olfactory receptor family 8 subfamily J member 3H [Source:VGNC Symbol;Acc:VGNC:105921]	12	15521233	15538165	protein_coding
ENSECAG00000036205	ENSECAG00000036205.2	ENSECAT00000023139	ENSECAT00000023139.3	OR8U8	olfactory receptor family 8 subfamily U member 8 [Source:NCBI gene (formerly Entrezgene);Acc:106781432]	12	14198277	14206115	protein_coding
ENSECAG00000029311	ENSECAG00000029311.1	ENSECAT00000055480	ENSECAT00000055480.1	OR8K78	olfactory receptor family 8 subfamily K member 78 [Source:VGNC Symbol;Acc:VGNC:105932]	12	13038360	13039573	protein_coding
ENSECAG00000058347	ENSECAG00000058347.1	ENSECAT00000105071	ENSECAT00000105071.1	OR5M9M	olfactory receptor family 5 subfamily M member 9M [Source:NCBI gene (formerly Entrezgene);Acc:100052157]	12	13134140	13147053	protein_coding
ENSECAG00000002515	ENSECAG00000002515.3	ENSECAT00000003069	ENSECAT00000003069.3	OR5AP2	olfactory receptor family 5 subfamily AP member 2 [Source:VGNC Symbol;Acc:VGNC:105518]	12	13181380	13183079	protein_coding
ENSECAG00000041091	ENSECAG00000041091.1	ENSECAT00000071335	ENSECAT00000071335.1	OR5L23P	olfactory receptor family 5 subfamily L member 23, pseudo [Source:VGNC Symbol;Acc:VGNC:105610]	12	13677709	13678644	pseudogene
ENSECAG00000001521	ENSECAG00000001521.4	ENSECAT00000001545	ENSECAT00000001545.4	OR8H1	olfactory receptor family 8 subfamily H member 1 [Source:VGNC Symbol;Acc:VGNC:105918]	12	13812959	13813906	protein_coding
ENSECAG00000006557	ENSECAG00000006557.2	ENSECAT00000006668	ENSECAT00000006668.2	OR4C202	olfactory receptor family 4 subfamily C member 202 [Source:VGNC Symbol;Acc:VGNC:105223]	12	15389086	15389976	protein_coding
ENSECAG00000007033	ENSECAG00000007033.2	ENSECAT00000007056	ENSECAT00000007056.2	OR5AS1	olfactory receptor family 5 subfamily AS member 1 [Source:NCBI gene (formerly Entrezgene);Acc:106781428]	12	15812208	15813134	protein_coding
ENSECAG00000030516	ENSECAG00000030516.1	ENSECAT00000006327	ENSECAT00000006327.2	OR5D17	olfactory receptor family 5 subfamily D member 17 [Source:VGNC Symbol;Acc:VGNC:105566]	12	13631510	13632469	protein_coding
ENSECAG00000028888	ENSECAG00000028888.1	ENSECAT00000033211	ENSECAT00000033211.1	OR5L22	olfactory receptor family 5 subfamily L member 22 [Source:NCBI gene (formerly Entrezgene);Acc:100053672]	12	13705857	13706807	protein_coding
ENSECAG00000001478	ENSECAG00000001478.3	ENSECAT00000001306	ENSECAT00000001306.3	OR5I1	olfactory receptor family 5 subfamily I member 1 [Source:VGNC Symbol;Acc:VGNC:54825]	12	13767320	13768264	protein_coding
ENSECAG00000011363	ENSECAG00000011363.3	ENSECAT00000054818	ENSECAT00000054818.3	PCNX3	pecanex 3 [Source:VGNC Symbol;Acc:VGNC:21210]	12	29478957	29514590	protein_coding
ENSECAG00000001650	ENSECAG00000001650.4	ENSECAT00000006862	ENSECAT00000006862.3	DPF2	double PHD fingers 2 [Source:VGNC Symbol;Acc:VGNC:17285]	12	29095391	29378937	protein_coding
ENSECAG00000006867	ENSECAG00000006867.3	ENSECAT00000128059	ENSECAT00000128059.1	CDC42EP2	CDC42 effector protein 2 [Source:VGNC Symbol;Acc:VGNC:16298]	12	29080812	29087614	protein_coding
ENSECAG00000006906	ENSECAG00000006906.4	ENSECAT00000112549	ENSECAT00000112549.1	SLC25A45	solute carrier family 25 member 45 [Source:VGNC Symbol;Acc:VGNC:23117]	12	29114740	29131523	protein_coding
ENSECAG00000007115	ENSECAG00000007115.4	ENSECAT00000071732	ENSECAT00000071732.2	FRMD8	FERM domain containing 8 [Source:VGNC Symbol;Acc:VGNC:59437]	12	29121451	29163745	protein_coding
ENSECAG00000007600	ENSECAG00000007600.4	ENSECAT00000068882	ENSECAT00000068882.2	SCYL1	SCY1 like pseudokinase 1 [Source:VGNC Symbol;Acc:VGNC:22757]	12	29389002	29406946	protein_coding
ENSECAG00000009629	ENSECAG00000009629.4	ENSECAT00000130384	ENSECAT00000130384.1	LTBP3	latent transforming growth factor beta binding protein 3 [Source:VGNC Symbol;Acc:VGNC:19833]	12	29406802	29425557	protein_coding
ENSECAG00000032064	ENSECAG00000032064.3	ENSECAT00000048423	ENSECAT00000048423.3	EHBP1L1	EH domain binding protein 1 like 1 [Source:HGNC Symbol;Acc:HGNC:30682]	12	29442198	29463319	protein_coding
ENSECAG00000010257	ENSECAG00000010257.3	ENSECAT00000010587	ENSECAT00000010587.3	ZNRD2	zinc ribbon domain containing 2 [Source:VGNC Symbol;Acc:VGNC:59159]	12	29434548	29440821	protein_coding
ENSECAG00000010694	ENSECAG00000010694.4	ENSECAT00000065418	ENSECAT00000065418.2	MAP3K11	mitogen-activated protein kinase kinase kinase 11 [Source:VGNC Symbol;Acc:VGNC:69320]	12	29463599	29481661	protein_coding
ENSECAG00000010585	ENSECAG00000010585.4	ENSECAT00000103255	ENSECAT00000103255.1	KCNK7	potassium two pore domain channel subfamily K member 7 [Source:VGNC Symbol;Acc:VGNC:19301]	12	29460010	29463042	protein_coding
ENSECAG00000006973	ENSECAG00000006973.3	ENSECAT00000006947	ENSECAT00000006947.3	PHLDA2	pleckstrin homology like domain family A member 2 [Source:VGNC Symbol;Acc:VGNC:21395]	12	35121371	35125491	protein_coding
ENSECAG00000013763	ENSECAG00000013763.4	ENSECAT00000041719	ENSECAT00000041719.3	RELA	RELA proto-onco, NF-kB subunit [Source:VGNC Symbol;Acc:VGNC:22293]	12	29516708	29556026	protein_coding
ENSECAG00000017289	ENSECAG00000017289.4	ENSECAT00000083143	ENSECAT00000083143.1	RNASEH2C	ribonuclease H2 subunit C [Source:VGNC Symbol;Acc:VGNC:69332]	12	29538061	29578856	protein_coding
ENSECAG00000014996	ENSECAG00000014996.4	ENSECAT00000016183	ENSECAT00000016183.4	KAT5	lysine acetyltransferase 5 [Source:VGNC Symbol;Acc:VGNC:19243]	12	29556059	29567993	protein_coding
ENSECAG00000000817	ENSECAG00000000817.3	ENSECAT00000002627	ENSECAT00000002627.3	NAP1L4	nucleosome assembly protein 1 like 4 [Source:VGNC Symbol;Acc:VGNC:20558]	12	35125732	35183958	protein_coding
ENSECAG00000031389	ENSECAG00000031389.2	ENSECAT00000079639	ENSECAT00000079639.1	CDKN1C	cyclin dependent kinase inhibitor 1C [Source:HGNC Symbol;Acc:HGNC:1786]	12	35078576	35081715	protein_coding
ENSECAG00000024975	ENSECAG00000024975.4	ENSECAT00000081844	ENSECAT00000081844.1	SLC22A18	solute carrier family 22 member 18 [Source:VGNC Symbol;Acc:VGNC:23073]	12	35087629	35119933	protein_coding
ENSECAG00000024970	ENSECAG00000024970.5	ENSECAT00000075831	ENSECAT00000075831.2	KCNQ1	potassium voltage-gated channel subfamily Q member 1 [Source:VGNC Symbol;Acc:VGNC:19306]	12	34670088	35046250	protein_coding
ENSECAG00000004558	ENSECAG00000004558.4	ENSECAT00000093738	ENSECAT00000093738.1	CARS1	cysteinyl-tRNA synthetase 1 [Source:VGNC Symbol;Acc:VGNC:16061]	12	35188990	35280346	protein_coding
ENSECAG00000007415	ENSECAG00000007415.4	ENSECAT00000007452	ENSECAT00000007452.4	OSBPL5	oxysterol binding protein like 5 [Source:VGNC Symbol;Acc:VGNC:21066]	12	35328103	35425585	protein_coding
ENSECAG00000031446	ENSECAG00000031446.3	ENSECAT00000038042	ENSECAT00000038042.2	KCNIP3	potassium voltage-gated channel interacting protein 3 [Source:VGNC Symbol;Acc:VGNC:51332]	15	12736832	12831345	protein_coding
ENSECAG00000015240	ENSECAG00000015240.3	ENSECAT00000048620	ENSECAT00000048620.2	PROM2	prominin 2 [Source:VGNC Symbol;Acc:VGNC:21875]	15	12834927	12851584	protein_coding
ENSECAG00000016130	ENSECAG00000016130.4	ENSECAT00000072942	ENSECAT00000072942.2	ZNF2	zinc finger protein 2 [Source:VGNC Symbol;Acc:VGNC:25274]	15	13078789	13094103	protein_coding
ENSECAG00000053101	ENSECAG00000053101.1	ENSECAT00000125011	ENSECAT00000125011.1	ZNF514	zinc finger protein 514 [Source:HGNC Symbol;Acc:HGNC:25894]	15	13098665	13111499	protein_coding
ENSECAG00000001234	ENSECAG00000001234.4	ENSECAT00000002319	ENSECAT00000002319.3	MRPS5	mitochondrial ribosomal protein S5 [Source:VGNC Symbol;Acc:VGNC:20369]	15	13118175	13169059	protein_coding
ENSECAG00000008974	ENSECAG00000008974.4	ENSECAT00000043688	ENSECAT00000043688.3	FOXP1	forkhead box P1 [Source:VGNC Symbol;Acc:VGNC:18113]	16	20326566	20719761	protein_coding
ENSECAG00000017321	ENSECAG00000017321.4	ENSECAT00000093045	ENSECAT00000093045.1	PCDH17	protocadherin 17 [Source:VGNC Symbol;Acc:VGNC:21190]	17	33307526	33408051	protein_coding
ENSECAG00000008984	ENSECAG00000008984.4	ENSECAT00000089557	ENSECAT00000089557.1	CROCC	ciliary rootlet coiled-coil, rootletin [Source:HGNC Symbol;Acc:HGNC:21299]	2	36804049	36856434	protein_coding
ENSECAG00000016746	ENSECAG00000016746.4	ENSECAT00000050292	ENSECAT00000050292.2	ATP13A2	ATPase cation transporting 13A2 [Source:VGNC Symbol;Acc:VGNC:15640]	2	36773587	36793498	protein_coding
ENSECAG00000045989	ENSECAG00000045989.1	ENSECAT00000119380	ENSECAT00000119380.1	MFAP2	microfibril associated protein 2 [Source:HGNC Symbol;Acc:HGNC:7033]	2	36797051	36803089	protein_coding
ENSECAG00000011196	ENSECAG00000011196.4	ENSECAT00000008530	ENSECAT00000008530.4	PADI4	peptidyl arginine deiminase 4 [Source:VGNC Symbol;Acc:VGNC:21130]	2	36456435	36509325	protein_coding
ENSECAG00000049500	ENSECAG00000049500.1	ENSECAT00000013930	ENSECAT00000013930.4	PADI3	peptidyl arginine deiminase 3 [Source:HGNC Symbol;Acc:HGNC:18337]	2	36541111	36573127	protein_coding
ENSECAG00000021856	ENSECAG00000021856.3	ENSECAT00000023886	ENSECAT00000023886.3	PADI2	peptidyl arginine deiminase 2 [Source:VGNC Symbol;Acc:VGNC:21128]	2	36681133	36724401	protein_coding
ENSECAG00000011758	ENSECAG00000011758.3	ENSECAT00000104465	ENSECAT00000104465.1	SDHB	succinate dehydrogenase complex iron sulfur subunit B [Source:VGNC Symbol;Acc:VGNC:22773]	2	36736396	36769146	protein_coding
ENSECAG00000010265	ENSECAG00000010265.4	ENSECAT00000010726	ENSECAT00000010726.4	NECAP2	NECAP endocytosis associated 2 [Source:VGNC Symbol;Acc:VGNC:20655]	2	36866058	36876113	protein_coding
ENSECAG00000014717	ENSECAG00000014717.4	ENSECAT00000015426	ENSECAT00000015426.4	SPATA21	spermatosis associated 21 [Source:VGNC Symbol;Acc:VGNC:55177]	2	36872857	36932717	protein_coding
ENSECAG00000016013	ENSECAG00000016013.4	ENSECAT00000072887	ENSECAT00000072887.2	SZRD1	SUZ RNA binding domain containing 1 [Source:VGNC Symbol;Acc:VGNC:23832]	2	36927695	36949560	protein_coding
ENSECAG00000018375	ENSECAG00000018375.3	ENSECAT00000124877	ENSECAT00000124877.1	FBXO42	F-box protein 42 [Source:VGNC Symbol;Acc:VGNC:17955]	2	36955328	37042635	protein_coding
ENSECAG00000021448	ENSECAG00000021448.3	ENSECAT00000022841	ENSECAT00000022841.3	PADI1	peptidyl arginine deiminase 1 [Source:VGNC Symbol;Acc:VGNC:21127]	2	36575141	36610765	protein_coding
ENSECAG00000001467	ENSECAG00000001467.4	ENSECAT00000073784	ENSECAT00000073784.2	TRIM10	tripartite motif containing 10 [Source:VGNC Symbol;Acc:VGNC:52447]	20	29812481	29830476	protein_coding
ENSECAG00000015028	ENSECAG00000015028.4	ENSECAT00000015707	ENSECAT00000015707.4	TRIM15	tripartite motif containing 15 [Source:VGNC Symbol;Acc:VGNC:52448]	20	29821109	29829813	protein_coding
ENSECAG00000029603	ENSECAG00000029603.2	ENSECAT00000053123	ENSECAT00000053123.2	H1-4	H1.4 linker histone, cluster member [Source:VGNC Symbol;Acc:VGNC:83784]	20	24842451	24844100	protein_coding
ENSECAG00000032705	ENSECAG00000032705.2	ENSECAT00000146064	ENSECAT00000146064.1	H1-3	H1.3 linker histone, cluster member [Source:VGNC Symbol;Acc:VGNC:83781]	20	24744459	24929304	protein_coding
ENSECAG00000055876	ENSECAG00000055876.1	ENSECAT00000107530	ENSECAT00000107530.1	H3C11	H3 clustered histone 11 [Source:NCBI gene (formerly Entrezgene);Acc:100052783]	20	24729760	24902658	protein_coding
ENSECAG00000050044	ENSECAG00000050044.1	ENSECAT00000115347	ENSECAT00000115347.1	H2BC25		20	24900487	24900895	protein_coding
ENSECAG00000057377	ENSECAG00000057377.1	ENSECAT00000099505	ENSECAT00000099505.1	H2AC6	H2A clustered histone 6 [Source:HGNC Symbol;Acc:HGNC:4733]	20	24815050	24840268	protein_coding
ENSECAG00000058243	ENSECAG00000058243.1	ENSECAT00000132147	ENSECAT00000132147.1	H2AC8		20	24869884	24900950	protein_coding
ENSECAG00000039257	ENSECAG00000039257.2	ENSECAT00000098071	ENSECAT00000098071.1	H1-12	H1.12 linker histone, cluster member [Source:VGNC Symbol;Acc:VGNC:83782]	20	24882084	24885063	protein_coding
ENSECAG00000050613	ENSECAG00000050613.1	ENSECAT00000114955	ENSECAT00000114955.1	H2AC9		20	24908420	24911932	protein_coding
ENSECAG00000044003	ENSECAG00000044003.1	ENSECAT00000114092	ENSECAT00000114092.1	H2AC7		20	24950528	24958351	protein_coding
ENSECAG00000024468	ENSECAG00000024468.4	ENSECAT00000073771	ENSECAT00000073771.2	MOG	myelin oligodendrocyte glycoprotein [Source:VGNC Symbol;Acc:VGNC:56679]	20	29660600	29700508	protein_coding
ENSECAG00000013344	ENSECAG00000013344.3	ENSECAT00000119894	ENSECAT00000119894.1	ZFP57	ZFP57 zinc finger protein [Source:VGNC Symbol;Acc:VGNC:103777]	20	29696639	29714189	protein_coding
ENSECAG00000015919	ENSECAG00000015919.3	ENSECAT00000016672	ENSECAT00000016672.3	POLR1H	RNA polymerase I subunit H [Source:VGNC Symbol;Acc:VGNC:25401]	20	29724094	29729029	protein_coding
ENSECAG00000018417	ENSECAG00000018417.3	ENSECAT00000019450	ENSECAT00000019450.3	PPP1R11	protein phosphatase 1 regulatory inhibitor subunit 11 [Source:VGNC Symbol;Acc:VGNC:21754]	20	29730044	29739395	protein_coding
ENSECAG00000018987	ENSECAG00000018987.3	ENSECAT00000020281	ENSECAT00000020281.3	RNF39	ring finger protein 39 [Source:VGNC Symbol;Acc:VGNC:56690]	20	29733422	29739194	protein_coding
ENSECAG00000023568	ENSECAG00000023568.3	ENSECAT00000025255	ENSECAT00000025255.3	TRIM40	tripartite motif containing 40 [Source:VGNC Symbol;Acc:VGNC:24509]	20	29794557	29807615	protein_coding
ENSECAG00000016932	ENSECAG00000016932.3	ENSECAT00000017994	ENSECAT00000017994.3	TRIM26	tripartite motif containing 26 [Source:VGNC Symbol;Acc:VGNC:52449]	20	29850275	29871915	protein_coding
ENSECAG00000059984	ENSECAG00000059984.1	ENSECAT00000079654	ENSECAT00000079654.1	H2BC5	H2B clustered histone 5 [Source:HGNC Symbol;Acc:HGNC:4747]	20	24844299	24844723	protein_coding
ENSECAG00000035532	ENSECAG00000035532.3	ENSECAT00000057076	ENSECAT00000057076.2	EQMCE1	MHC class I antigen 3.7 [Source:NCBI gene (formerly Entrezgene);Acc:100050550]	20	31521656	32138133	protein_coding
ENSECAG00000007750	ENSECAG00000007750.4	ENSECAT00000013697	ENSECAT00000013697.3	DDX39B	DExD-box helicase 39B [Source:VGNC Symbol;Acc:VGNC:58730]	20	32138518	32196630	protein_coding
ENSECAG00000057724	ENSECAG00000057724.1	ENSECAT00000095570	ENSECAT00000095570.1	MCCD1	mitochondrial coiled-coil domain 1 [Source:HGNC Symbol;Acc:HGNC:20668]	20	32093510	32094351	protein_coding
ENSECAG00000025009	ENSECAG00000025009.3	ENSECAT00000119951	ENSECAT00000119951.1	NFKBIL1	NFKB inhibitor like 1 [Source:VGNC Symbol;Acc:VGNC:20716]	20	32196403	32221967	protein_coding
ENSECAG00000039366	ENSECAG00000039366.3	ENSECAT00000060139	ENSECAT00000060139.2	ATP6V1G2	ATPase H+ transporting V1 subunit G2 [Source:HGNC Symbol;Acc:HGNC:862]	20	32198214	32202620	protein_coding
ENSECAG00000010783	ENSECAG00000010783.3	ENSECAT00000011113	ENSECAT00000011113.3	LST1	leukocyte specific transcript 1 [Source:VGNC Symbol;Acc:VGNC:19828]	20	32233694	32236679	protein_coding
ENSECAG00000001174	ENSECAG00000001174.4	ENSECAT00000064752	ENSECAT00000064752.2	TNF	tumor necrosis factor [Source:VGNC Symbol;Acc:VGNC:24357]	20	32223147	32225423	protein_coding
ENSECAG00000051610	ENSECAG00000051610.1	ENSECAT00000012464	ENSECAT00000012464.4	LTB	lymphotoxin beta [Source:HGNC Symbol;Acc:HGNC:6711]	20	32228213	32236948	protein_coding
ENSECAG00000013747	ENSECAG00000013747.4	ENSECAT00000087075	ENSECAT00000087075.1	AIF1	allograft inflammatory factor 1 [Source:VGNC Symbol;Acc:VGNC:15185]	20	32238311	32252289	protein_coding
ENSECAG00000020637	ENSECAG00000020637.4	ENSECAT00000022474	ENSECAT00000022474.4	PRRC2A	proline rich coiled-coil 2A [Source:VGNC Symbol;Acc:VGNC:21906]	20	32256514	32271700	protein_coding
ENSECAG00000020850	ENSECAG00000020850.4	ENSECAT00000047921	ENSECAT00000047921.3	NCOA3	nuclear receptor coactivator 3 [Source:VGNC Symbol;Acc:VGNC:20597]	22	37064788	37185923	protein_coding
ENSECAG00000013630	ENSECAG00000013630.4	ENSECAT00000015564	ENSECAT00000015564.3	SULF2	sulfatase 2 [Source:VGNC Symbol;Acc:VGNC:23754]	22	37188004	37309523	protein_coding
ENSECAG00000018472	ENSECAG00000018472.4	ENSECAT00000134553	ENSECAT00000134553.1	PDGFB	platelet derived growth factor subunit B [Source:VGNC Symbol;Acc:VGNC:56381]	28	37200912	37235162	protein_coding
ENSECAG00000020665	ENSECAG00000020665.4	ENSECAT00000022268	ENSECAT00000022268.4	RPL3	ribosomal protein L3 [Source:VGNC Symbol;Acc:VGNC:22528]	28	37272940	37279669	protein_coding
ENSECAG00000006137	ENSECAG00000006137.4	ENSECAT00000006439	ENSECAT00000006439.4	FAM227A	family with sequence similarity 227 member A [Source:VGNC Symbol;Acc:VGNC:56378]	28	36728913	36812134	protein_coding
ENSECAG00000007977	ENSECAG00000007977.4	ENSECAT00000120069	ENSECAT00000120069.1	CBY1	chibby family member 1, beta catenin antagonist [Source:VGNC Symbol;Acc:VGNC:16101]	28	36812313	36824493	protein_coding
ENSECAG00000040364	ENSECAG00000040364.3	ENSECAT00000055559	ENSECAT00000055559.3	TOMM22	translocase of outer mitochondrial membrane 22 [Source:VGNC Symbol;Acc:VGNC:49131]	28	36822896	36829459	protein_coding
ENSECAG00000015546	ENSECAG00000015546.4	ENSECAT00000016369	ENSECAT00000016369.4	JOSD1	Josephin domain containing 1 [Source:VGNC Symbol;Acc:VGNC:19226]	28	36828793	36842068	protein_coding
ENSECAG00000018027	ENSECAG00000018027.4	ENSECAT00000136573	ENSECAT00000136573.1	GTPBP1	GTP binding protein 1 [Source:VGNC Symbol;Acc:VGNC:18650]	28	36840307	36875635	protein_coding
ENSECAG00000000797	ENSECAG00000000797.4	ENSECAT00000037572	ENSECAT00000037572.2	SUN2	Sad1 and UNC84 domain containing 2 [Source:VGNC Symbol;Acc:VGNC:23759]	28	36872633	36891619	protein_coding
ENSECAG00000028067	ENSECAG00000028067.3	ENSECAT00000043930	ENSECAT00000043930.3	NPTXR	neuronal pentraxin receptor [Source:HGNC Symbol;Acc:HGNC:7954]	28	36945056	36967214	protein_coding
ENSECAG00000018311	ENSECAG00000018311.4	ENSECAT00000109201	ENSECAT00000109201.1	CBX6	chromobox 6 [Source:HGNC Symbol;Acc:HGNC:1556]	28	36971387	36992539	protein_coding
ENSECAG00000059535	ENSECAG00000059535.1	ENSECAT00000148522	ENSECAT00000148522.1	APOBEC3Z1B	apolipoprotein B mRNA-editing enzyme-catalytic polypeptide-like 3Z1b [Source:NCBI gene (formerly Entrezgene);Acc:100070206]	28	37027069	37066433	protein_coding
ENSECAG00000006071	ENSECAG00000006071.4	ENSECAT00000006148	ENSECAT00000006148.4	APOBEC3Z2A-Z2	apolipoprotein B mRNA editing enzyme, catalytic polypeptide [Source:NCBI gene (formerly Entrezgene);Acc:100070250]	28	37077873	37110037	protein_coding
ENSECAG00000007726	ENSECAG00000007726.3	ENSECAT00000036251	ENSECAT00000036251.2	APOBEC3H	apolipoprotein B mRNA editing enzyme catalytic subunit 3H [Source:NCBI gene (formerly Entrezgene);Acc:100070262]	28	37092085	37119271	protein_coding
ENSECAG00000012939	ENSECAG00000012939.4	ENSECAT00000013529	ENSECAT00000013529.4	CBX7	chromobox 7 [Source:VGNC Symbol;Acc:VGNC:56347]	28	37134950	37152991	protein_coding
ENSECAG00000017967	ENSECAG00000017967.3	ENSECAT00000098752	ENSECAT00000098752.1	METAP1	methionyl aminopeptidase 1 [Source:HGNC Symbol;Acc:HGNC:15789]	3	41106787	41169892	protein_coding
ENSECAG00000038523	ENSECAG00000038523.3	ENSECAT00000033173	ENSECAT00000033173.3	ADH5	alcohol dehydrogenase 5 (class III), chi polypeptide [Source:HGNC Symbol;Acc:HGNC:253]	3	41084783	41099064	protein_coding
ENSECAG00000047772	ENSECAG00000047772.1	ENSECAT00000068420	ENSECAT00000068420.2	TCAF1	TRPM8 channel associated factor 1 [Source:HGNC Symbol;Acc:HGNC:22201]	4	96970435	97018355	protein_coding
ENSECAG00000040659	ENSECAG00000040659.1	ENSECAT00000067542	ENSECAT00000067542.1	OR2A80P	olfactory receptor family 2 subfamily A member 80, pseudo [Source:VGNC Symbol;Acc:VGNC:105032]	4	97282270	97283198	pseudogene
ENSECAG00000048417	ENSECAG00000048417.1	ENSECAT00000049387	ENSECAT00000049387.2	OR2A75	olfactory receptor family 2 subfamily A member 75 [Source:NCBI gene (formerly Entrezgene);Acc:100058108]	4	97346905	97372205	protein_coding
ENSECAG00000018243	ENSECAG00000018243.4	ENSECAT00000146759	ENSECAT00000146759.1	BAZ2A	bromodomain adjacent to zinc finger domain 2A [Source:VGNC Symbol;Acc:VGNC:15775]	6	75058125	75090005	protein_coding
ENSECAG00000022627	ENSECAG00000022627.3	ENSECAT00000024412	ENSECAT00000024412.3	ATP5F1B	ATP synthase F1 subunit beta [Source:VGNC Symbol;Acc:VGNC:15660]	6	75091549	75098434	protein_coding
ENSECAG00000013127	ENSECAG00000013127.4	ENSECAT00000076675	ENSECAT00000076675.2	PTGES3	prostaglandin E synthase 3 [Source:VGNC Symbol;Acc:VGNC:21992]	6	75100549	75126218	protein_coding
ENSECAG00000015297	ENSECAG00000015297.4	ENSECAT00000019753	ENSECAT00000019753.4	PRIM1	DNA primase subunit 1 [Source:HGNC Symbol;Acc:HGNC:9369]	6	75178440	75199687	protein_coding
ENSECAG00000016761	ENSECAG00000016761.4	ENSECAT00000017854	ENSECAT00000017854.3	HSD17B6	hydroxysteroid 17-beta dehydrogenase 6 [Source:VGNC Symbol;Acc:VGNC:56565]	6	75198914	75233951	protein_coding
ENSECAG00000018703	ENSECAG00000018703.3	ENSECAT00000019773	ENSECAT00000019773.3	SDR9C7	short chain dehydrogenase/reductase family 9C member 7 [Source:VGNC Symbol;Acc:VGNC:22778]	6	75507292	75521286	protein_coding
ENSECAG00000019879	ENSECAG00000019879.4	ENSECAT00000065456	ENSECAT00000065456.3	ISCU	iron-sulfur cluster assembly enzyme [Source:VGNC Symbol;Acc:VGNC:19148]	8	14539240	14548933	protein_coding
ENSECAG00000000314	ENSECAG00000000314.4	ENSECAT00000144028	ENSECAT00000144028.1	SART3	spliceosome associated factor 3, U4/U6 recycling protein [Source:VGNC Symbol;Acc:VGNC:57213]	8	14550388	14585508	protein_coding
ENSECAG00000019014	ENSECAG00000019014.4	ENSECAT00000020133	ENSECAT00000020133.4	FICD	FIC domain protein adenylyltransferase [Source:VGNC Symbol;Acc:VGNC:18039]	8	14586562	14592346	protein_coding
ENSECAG00000049382	ENSECAG00000049382.1	ENSECAT00000111125	ENSECAT00000111125.1	CMKLR1	chemerin chemokine-like receptor 1 [Source:HGNC Symbol;Acc:HGNC:2121]	8	14730554	14789710	protein_coding
ENSECAG00000019805	ENSECAG00000019805.3	ENSECAT00000021033	ENSECAT00000021033.3	WSCD2	WSC domain containing 2 [Source:VGNC Symbol;Acc:VGNC:58275]	8	14811265	14920001	protein_coding
ENSECAG00000018197	ENSECAG00000018197.4	ENSECAT00000019316	ENSECAT00000019316.4	SSH1	slingshot protein phosphatase 1 [Source:HGNC Symbol;Acc:HGNC:30579]	8	14316353	14373159	protein_coding
ENSECAG00000019147	ENSECAG00000019147.4	ENSECAT00000060038	ENSECAT00000060038.2	CORO1C	coronin 1C [Source:VGNC Symbol;Acc:VGNC:16792]	8	14408318	14482960	protein_coding
ENSECAG00000046831	ENSECAG00000046831.1	ENSECAT00000123765	ENSECAT00000123765.1	SELPLG	selectin P ligand [Source:NCBI gene (formerly Entrezgene);Acc:100034025]	8	14492272	14510809	protein_coding
ENSECAG00000000931	ENSECAG00000000931.3	ENSECAT00000106191	ENSECAT00000106191.1	TMEM119	transmembrane protein 119 [Source:VGNC Symbol;Acc:VGNC:24185]	8	14493564	14528662	protein_coding
ENSECAG00000020493	ENSECAG00000020493.4	ENSECAT00000111553	ENSECAT00000111553.1	TOP3B	DNA topoisomerase III beta [Source:VGNC Symbol;Acc:VGNC:50519]	8	5624057	5651310	protein_coding
ENSECAG00000016438	ENSECAG00000016438.4	ENSECAT00000068803	ENSECAT00000068803.2	PPM1F	protein phosphatase, Mg2+/Mn2+ dependent 1F [Source:VGNC Symbol;Acc:VGNC:21743]	8	5596879	5622758	protein_coding
ENSECAG00000010551	ENSECAG00000010551.4	ENSECAT00000069265	ENSECAT00000069265.2	MAPK1	mitogen-activated protein kinase 1 [Source:VGNC Symbol;Acc:VGNC:19954]	8	5469658	5590601	protein_coding
