# Supplementary material for: Genomic screening of allelic and genotypic transmission ratio distortion in horse
Source: PLoS One. 2023 Aug 9;18(8):e0289066. doi: 10.1371/journal.pone.0289066 (PMC10411798; doi:10.1371/journal.pone.0289066)
Supplement: S4 Table — (XLSX) [file pone.0289066.s004.xlsx]

## Sheet: S4 Table
Category	Term	Count	%	PValue	Genes	Fold Enrichment
GOTERM_BP_DIRECT	GO:0010960~magnesium ion homeostasis	5	1.63399	7.68739e-06	CNNM4	34.4532
GOTERM_BP_DIRECT	GO:0030574~collagen catabolic process	5	1.63399	0.000630352	MMP12, MMP13, MMP27, MMP1, MMP20	12.4031
GOTERM_BP_DIRECT	GO:0071805~potassium ion transmembrane transport	6	1.96078	0.00532306	SLC9A2, SLC9A4, KCNH7, KCNC2, KCNA5, KCNA6	5.31563
GOTERM_BP_DIRECT	GO:0030198~extracellular matrix organization	8	2.61438	0.00569352	MMP12, MMP13, MMP27, MMP1, VWA1, FBLN1, TNF, MMP20	3.73027
GOTERM_BP_DIRECT	GO:0032869~cellular response to insulin stimulus	5	1.63399	0.00625028	RAB10, PARP1, PDPK1, LPIN2, RAB8B	6.74084
GOTERM_BP_DIRECT	GO:0072659~protein localization to plasma membrane	7	2.28758	0.0119744	RAB10, EHD3, EIF4E1B, EXOC5, TNF, EFR3B, RAB8B	3.6789
GOTERM_BP_DIRECT	GO:0032755~positive regulation of interleukin-6 production	5	1.63399	0.0194702	IL1RL2, MMP1, TWIST1, AIF1, TNF	4.84498
GOTERM_BP_DIRECT	GO:0006471~protein ADP-ribosylation	3	0.980392	0.0205908	ANKRD39, PARP1, ART4	13.2891
GOTERM_BP_DIRECT	GO:0030433~ubiquitin-dependent ERAD pathway	5	1.63399	0.0273179	BAG6, FAF2, UBE4B, UBE2J2, SEL1L2	4.3673
GOTERM_BP_DIRECT	GO:0016197~endosomal transport	4	1.30719	0.0296765	RAB10, EHD3, AP5M1, RASSF9	5.90626
GOTERM_BP_DIRECT	GO:0051897~positive regulation of protein kinase B signaling	5	1.63399	0.0311818	RET, C1QTNF12, NTS, FGF2, TNF	4.19025
GOTERM_BP_DIRECT	GO:0098719~sodium ion import across plasma membrane	3	0.980392	0.033197	SLC9A2, SLC9A4, SCNN1D	10.3359
GOTERM_BP_DIRECT	GO:0046330~positive regulation of JNK cascade	5	1.63399	0.0339274	NCF1, MMP1, FLT4, WNT7B, TNF	4.07998
GOTERM_BP_DIRECT	GO:0046579~positive regulation of Ras protein signal transduction	3	0.980392	0.0367166	ITPKB, RASGEF1A, STK19	9.79195
GOTERM_BP_DIRECT	GO:0045429~positive regulation of nitric oxide biosynthetic process	3	0.980392	0.0367166	DDAH2, MMP1, TNF	9.79195
GOTERM_BP_DIRECT	GO:0035556~intracellular signal transduction	11	3.59477	0.0611681	ZAP70, MAPK9, SMAD4, SNRK, PLCB4, PDPK1, DAPK2, DVL1, PSEN2, ADCY3, PAK5	1.92161
GOTERM_BP_DIRECT	GO:0007411~axon guidance	6	1.96078	0.0667259	SMAD4, UNC5A, FLRT3, SEMA4C, DVL1, OTX2	2.75625
GOTERM_BP_DIRECT	GO:0051260~protein homooligomerization	5	1.63399	0.0731186	EHD3, KCNC2, KCNA5, KCNA6, KCTD5	3.16407
GOTERM_BP_DIRECT	GO:0016485~protein processing	4	1.30719	0.0776717	DYNC2H1, APH1B, PSEN2, CPZ	4.00101
GOTERM_BP_DIRECT	GO:0045046~protein import into peroxisome membrane	2	0.653595	0.0777794	PEX26, RAB8B	24.8063
GOTERM_BP_DIRECT	GO:0055015~ventricular cardiac muscle cell development	2	0.653595	0.0925966	FHL2, ATG5	20.6719
GOTERM_BP_DIRECT	GO:0072089~stem cell proliferation	2	0.653595	0.0925966	TRIM71, WNT7B	20.6719
GOTERM_BP_DIRECT	GO:0016358~dendrite development	3	0.980392	0.0980835	LST1, TBC1D24, NTN3	5.63779
GOTERM_MF_DIRECT	GO:0050661~NADP binding	6	1.96078	5.33885e-05	NNT, FMO1, FMO3, PGD, FMO4	14.2598
GOTERM_MF_DIRECT	GO:0004499~N,N-dimethylaniline monooxygenase activity	4	1.30719	6.40215e-05	FMO1, FMO3, FMO4	44.3639
GOTERM_MF_DIRECT	GO:0016887~ATPase activity	14	4.57516	0.000229675	DDX4, ATP6V1G2, ABCA3, SPATA5, ATAD3A, SMC1B, SMCHD1, NAV3, DDX39B, BBS12, KIF1B, KIF3C, HSPA1A	3.43779
GOTERM_MF_DIRECT	GO:0004908~interleukin-1 receptor activity	3	0.980392	0.00131177	IL1RL1, IL18RAP, IL1R2	49.9094
GOTERM_MF_DIRECT	GO:0005524~ATP binding	33	10.7843	0.00427576	RET, PANK2, DDX4, FLT4, ABCA17, ADCY3, SPATA5, MAPK9, SMCHD1, KIF1B, DPH6, KIF3C, PAK5, MAP4K4, VARS1, DYNC2H1, PDPK1, DAPK2, ABCA3, ATAD3A, SMC1B, DYNC1LI1, ZAP70, EHD3, SNRK, ACTC1, SKIC2, NAV3, DDX39B, BBS12, MSH5, HSPA1A	1.66997
GOTERM_MF_DIRECT	GO:0003953~NAD+ nucleosidase activity	4	1.30719	0.00997358	IL1RL1, IL1RL2, IL18RAP, IL1R1	8.87278
GOTERM_MF_DIRECT	GO:0050660~flavin adenine dinucleotide binding	5	1.63399	0.0110361	FMO1, FMO3, ACOX3, FMO4	5.73671
GOTERM_MF_DIRECT	GO:0005319~lipid transporter activity	3	0.980392	0.0291453	APOM, ABCA3, ABCA17	11.091
GOTERM_MF_DIRECT	GO:0004909~interleukin-1, Type I, activating receptor activity	2	0.653595	0.0297062	IL1RL2, IL1R1	66.5458
GOTERM_MF_DIRECT	GO:0005251~delayed rectifier potassium channel activity	3	0.980392	0.0495982	KCNC2, KCNA5, KCNA6	8.31823
GOTERM_MF_DIRECT	GO:0003950~NAD+ ADP-ribosyltransferase activity	3	0.980392	0.0533921	ANKRD39, PARP1, ART4	7.9855
GOTERM_MF_DIRECT	GO:0004497~monooxygenase activity	4	1.30719	0.0560015	CYP21A1, FMO1, FMO3, FMO4	4.58937
GOTERM_MF_DIRECT	GO:0005249~voltage-gated potassium channel activity	4	1.30719	0.0583747	KCNH7, KCNC2, KCNA5, KCNA6	4.51158
GOTERM_MF_DIRECT	GO:0019003~GDP binding	4	1.30719	0.0583747	RAB10, DYNC1LI1, RERG, RAB8B	4.51158
GOTERM_MF_DIRECT	GO:0019966~interleukin-1 binding	2	0.653595	0.0585336	IL1R1, IL1R2	33.2729
GOTERM_MF_DIRECT	GO:0004252~serine-type endopeptidase activity	7	2.28758	0.0789485	RET, MMP1, HTRA3, PRSS27, PRSS22, CFB, C2	2.34081
GOTERM_MF_DIRECT	GO:0004222~metalloendopeptidase activity	5	1.63399	0.0853019	MMP12, MMP13, MMP27, MMP1, MMP20	2.99756
GOTERM_MF_DIRECT	GO:0005031~tumor necrosis factor-activated receptor activity	2	0.653595	0.086508	TNFRSF18, TNFRSF4	22.1819
GOTERM_CC_DIRECT	GO:0043231~intracellular membrane-bounded organelle	10	3.26797	0.0177516	LAMP5, MAPK9, EHD3, ABCA3, ABCA17, SNX13, ANO10, PPT2, CNNM4	2.53378
GOTERM_CC_DIRECT	GO:0045121~membrane raft	6	1.96078	0.0264031	RET, ZAP70, PSEN2, KCNA5, IL6ST, TNF	3.57396
GOTERM_CC_DIRECT	GO:0005576~extracellular region	17	5.55556	0.0270264	FKBPL, MMP1, HTRA3, WNT7B, FBLN1, ISG15, NTS, FGF2, C2, NTN3, POMC, APOM, MMP13, VWA1, PPT2, LY6G5C, CFB	1.80373
GOTERM_CC_DIRECT	GO:0005814~centriole	6	1.96078	0.0281852	TEDC2, CCNF, CETN4, SPIRE1, CEP192, CEP76	3.51234
GOTERM_CC_DIRECT	GO:0030426~growth cone	4	1.30719	0.0388035	ACAP3, DVL1, PSEN2, OTX2	5.32591
GOTERM_CC_DIRECT	GO:0043679~axon terminus	3	0.980392	0.0478802	KCNA6, NTS, SNCB	8.48816
GOTERM_CC_DIRECT	GO:0005604~basement membrane	4	1.30719	0.0949708	VWA1, FBLN1, AGRN, NTN3	3.67056
GOTERM_CC_DIRECT	GO:0060170~ciliary membrane	3	0.980392	0.0976028	EHD3, CLTB, ADCY3	5.65878
KEGG_PATHWAY	ecb04150:mTOR signaling pathway	9	2.94118	0.00317918	SEH1L, ATP6V1G2, PDPK1, EIF4E1B, WNT7B, DVL1, CEP192, SLC38A9, LPIN2, TNF	3.6388
KEGG_PATHWAY	ecb00430:Taurine and hypotaurine metabolism	4	1.30719	0.00345352	FMO1, FMO3, FMO4	12.7762
KEGG_PATHWAY	ecb04060:Cytokine-cytokine receptor	12	3.92157	0.00751779	IL21, IL1RL1, IL1RL2, IL18RAP, IL1R1, IL1R2, TNFRSF18, IL31RA, LTB, IL6ST, TNFRSF4, TNF	2.52995
KEGG_PATHWAY	ecb04927:Cortisol synthesis and secretion	5	1.63399	0.0182322	POMC, PLCB4, ATF6B, CYP21A1, ADCY3	4.91393
KEGG_PATHWAY	ecb04962:Vasopressin-regulated water reabsorption	4	1.30719	0.0324554	DYNC2H1, DYNC1LI1, ARHGDIB, ADCY3	5.67832
KEGG_PATHWAY	ecb04659:Th17 cell differentiation	6	1.96078	0.0354931	IL21, ZAP70, MAPK9, SMAD4, IL1R1, IL6ST	3.27595
KEGG_PATHWAY	ecb04934:Cushing syndrome	7	2.28758	0.0364895	POMC, PLCB4, ATF6B, CYP21A1, DVL1, ADCY3	2.83018
KEGG_PATHWAY	ecb04020:Calcium signaling pathway	9	2.94118	0.0370949	ITPKB, RET, CHRM3, PLCB4, FLT4, ADCY3, ADRA1D, FGF2, SLC8A1	2.34665
KEGG_PATHWAY	ecb04211:Longevity regulating pathway	5	1.63399	0.0496055	ATF6B, EIF4E1B, EHMT2, ADCY3, ATG5	3.58883
KEGG_PATHWAY	ecb04926:Relaxin signaling pathway	6	1.96078	0.0576048	MAPK9, MMP13, PLCB4, ATF6B, MMP1, ADCY3	2.86035
KEGG_PATHWAY	ecb04925:Aldosterone synthesis and secretion	5	1.63399	0.0622113	POMC, PLCB4, ATF6B, CYP21A1, ADCY3	3.32714
KEGG_PATHWAY	ecb04360:Axon guidance	7	2.28758	0.0655874	ROBO2, ABLIM2, UNC5A, PDPK1, SEMA4C, PAK5, NTN3	2.44354
KEGG_PATHWAY	ecb04916:Melanogenesis	5	1.63399	0.0763477	POMC, PLCB4, WNT7B, DVL1, ADCY3	3.10103
KEGG_PATHWAY	ecb04261:Adrenergic signaling in cardiomyocytes	6	1.96078	0.0806313	ACTC1, PLCB4, ATF6B, ADCY3, ADRA1D, SLC8A1	2.58978
KEGG_PATHWAY	ecb01100:Metabolic pathways	33	10.7843	0.0815953	GALNT14, PANK2, EHMT2, ADCY3, COX5B, ABHD16A, NNT, SPTLC3, AMDHD2, GALNT8, CA12, ATP6V1G2, PDE6H, SRD5A2, SMOX, GFPT2, CSGALNACT2, DNMT3A, FMO1, FMO3, PGD, FMO4, MGAT4C, ITPKB, INPP4A, GAREM2, PLCB4, MGAT4A, CYP21A1, ACOX3, PPT2, LPIN2	1.3045
KEGG_PATHWAY	ecb04660:T cell receptor signaling pathway	5	1.63399	0.0828614	ZAP70, MAPK9, PDPK1, TNF, PAK5	3.01326
KEGG_PATHWAY	ecb00982:Drug metabolism - cytochrome P450	4	1.30719	0.085958	FMO1, FMO3, FMO4	3.8138
KEGG_PATHWAY	ecb04210:Apoptosis	6	1.96078	0.0957033	MAPK9, DFFA, PARP1, PDPK1, TNF, TUBA8	2.45697
KEGG_PATHWAY	ecb04064:NF-kappa B signaling pathway	5	1.63399	0.099081	ZAP70, PARP1, IL1R1, LTB, TNF	2.8266
