# Supplementary material for: Genomic screening of allelic and genotypic transmission ratio distortion in horse
Source: PLoS One. 2023 Aug 9;18(8):e0289066. doi: 10.1371/journal.pone.0289066 (PMC10411798; doi:10.1371/journal.pone.0289066)
Supplement: S5 Table — (XLSX) [file pone.0289066.s005.xlsx]

## Sheet: S5 Table
Category	Term	Count	%	PValue	Genes	Fold Enrichment
GOTERM_BP_DIRECT	GO:0036414~histone citrullination	4	2.77778	1.45186e-06	PADI3, PADI2, PADI4, PADI1	137.513
GOTERM_BP_DIRECT	GO:0007608~sensory perception of smell	9	6.25	8.13122e-06	OR5L22, OR5D17, OR5M9M, OR5I1, OR8J3H, OR8U8, OR5AP2, OR8K78	8.77743
GOTERM_BP_DIRECT	GO:0030837~negative regulation of actin filament polymerization	5	3.47222	1.39456e-05	SSH1	32.7412
GOTERM_BP_DIRECT	GO:0031507~heterochromatin assembly	6	4.16667	1.54678e-05	H2AC8, H2AC9, H2AC6, H2AC7	18.7518
GOTERM_BP_DIRECT	GO:0006334~nucleosome assembly	7	4.86111	4.97961e-05	H1-4, H2BC25, SART3, H3C11, H1-12, H1-3, NAP1L4	10.5779
GOTERM_BP_DIRECT	GO:0010468~regulation of gene expression	7	4.86111	0.00167691	TRIM40, SART3, RNF39, TRIM26, TRIM15, PHLDA2, TRIM10	5.50052
GOTERM_BP_DIRECT	GO:0007186~G-protein coupled receptor signaling pathway	9	6.25	0.00243778	OR5L22, OR5D17, OR5M9M, OR5I1, OR8J3H, OR8U8, OR5AP2, OR8K78	3.80805
GOTERM_BP_DIRECT	GO:0045910~negative regulation of DNA recombination	3	2.08333	0.00652755	H1-4, H1-12, H1-3	24.267
GOTERM_BP_DIRECT	GO:0016584~nucleosome positioning	3	2.08333	0.00652755	H1-4, H1-12, H1-3	24.267
GOTERM_BP_DIRECT	GO:0030261~chromosome condensation	3	2.08333	0.00899191	H1-4, H1-12, H1-3	20.627
GOTERM_BP_DIRECT	GO:0042177~negative regulation of protein catabolic process	3	2.08333	0.0160762	TRIM40, NOS2, RELA	15.2792
GOTERM_BP_DIRECT	GO:0045087~innate immune response	7	4.86111	0.017715	TRIM40, RNF39, TRIM26, TRIM15, TRIM10, RELA, APOBEC3Z1B	3.35398
GOTERM_BP_DIRECT	GO:0071466~cellular response to xenobiotic stimulus	3	2.08333	0.0276703	NOS2, KCNQ1, PPM1F	11.4594
GOTERM_BP_DIRECT	GO:0010430~fatty acid omega-oxidation	2	1.38889	0.0285276	ADH5	68.7565
GOTERM_BP_DIRECT	GO:0018119~peptidyl-cysteine S-nitrosylation	2	1.38889	0.0285276	NOS2, ADH5	68.7565
GOTERM_BP_DIRECT	GO:1902895~positive regulation of pri-miRNA transcription from RNA polymerase II promoter	3	2.08333	0.0320956	PDGFB, TNF, RELA	10.5779
GOTERM_BP_DIRECT	GO:0032757~positive regulation of interleukin-8 production	3	2.08333	0.0367786	NOS2, TNF, RELA	9.82236
GOTERM_BP_DIRECT	GO:0001934~positive regulation of protein phosphorylation	4	2.77778	0.0383813	FGF8, TMEM119, TNF, PROM2	5.34031
GOTERM_BP_DIRECT	GO:0070383~DNA cytosine deamination	2	1.38889	0.0424874	APOBEC3H, APOBEC3Z1B	45.8377
GOTERM_BP_DIRECT	GO:0060430~lung saccule development	2	1.38889	0.0424874	PTGES3, LTBP3	45.8377
GOTERM_BP_DIRECT	GO:0046294~formaldehyde catabolic process	2	1.38889	0.0424874	ADH5	45.8377
GOTERM_BP_DIRECT	GO:0044387~negative regulation of protein kinase activity by regulation of protein phosphorylation	2	1.38889	0.0424874	PPM1F, CORO1C	45.8377
GOTERM_BP_DIRECT	GO:0006069~ethanol oxidation	2	1.38889	0.0562483	ADH5	34.3783
GOTERM_BP_DIRECT	GO:0010669~epithelial structure maintenance	2	1.38889	0.0562483	LDB1, CROCC	34.3783
GOTERM_BP_DIRECT	GO:0045869~negative regulation of single stranded viral RNA replication via double stranded DNA intermediate	2	1.38889	0.063055	APOBEC3H, APOBEC3Z1B	30.5585
GOTERM_BP_DIRECT	GO:0050921~positive regulation of chemotaxis	2	1.38889	0.063055	PDGFB, PPM1F	30.5585
GOTERM_BP_DIRECT	GO:0016554~cytidine to uridine editing	2	1.38889	0.063055	APOBEC3H, APOBEC3Z1B	30.5585
GOTERM_BP_DIRECT	GO:0071346~cellular response to interferon-gamma	3	2.08333	0.0716248	NOS2, CDC42EP2, AIF1	6.76294
GOTERM_BP_DIRECT	GO:0080111~DNA demethylation	2	1.38889	0.0765229	APOBEC3H, APOBEC3Z1B	25.0024
GOTERM_BP_DIRECT	GO:0006349~regulation of gene expression by genetic imprinting	2	1.38889	0.0765229	ZFP57, KCNQ1	25.0024
GOTERM_BP_DIRECT	GO:0032755~positive regulation of interleukin-6 production	3	2.08333	0.0778298	NOS2, AIF1, TNF	6.44592
GOTERM_BP_DIRECT	GO:0045892~negative regulation of transcription, DNA-templated	5	3.47222	0.0859159	CDKN1C, KAT5, CBY1, DPF2, PPM1F	2.97647
GOTERM_BP_DIRECT	GO:0071542~dopaminergic neuron differentiation	2	1.38889	0.0897989	FGF8, PITX3	21.1559
GOTERM_BP_DIRECT	GO:1902894~negative regulation of pri-miRNA transcription from RNA polymerase II promoter	2	1.38889	0.0963657	PDGFB, RELA	19.6447
GOTERM_BP_DIRECT	GO:0044790~negative regulation by host of viral release from host cell	2	1.38889	0.0963657	TRIM26, TRIM15	19.6447
GOTERM_BP_DIRECT	GO:0009887~animal organ morphogenesis	3	2.08333	0.097381	FGF8, PHLDA2, RELA	5.65122
GOTERM_BP_DIRECT	GO:0016567~protein ubiquitination	5	3.47222	0.0999807	TRIM40, RNF39, TRIM26, TRIM15, TRIM10	2.81789
GOTERM_MF_DIRECT	GO:0004668~protein-arginine deiminase activity	4	2.77778	1.44722e-06	PADI3, PADI2, PADI4, PADI1	137.681
GOTERM_MF_DIRECT	GO:0008138~protein tyrosine/serine/threonine phosphatase activity	6	4.16667	5.59472e-06	PPM1F, SSH1	22.9468
GOTERM_MF_DIRECT	GO:0046982~protein heterodimerization activity	10	6.94444	0.000162628	H2BC25, H2AC8, H2AC9, H2BC5, H2AC6, H2AC7, H3C11, PDGFB	5.02486
GOTERM_MF_DIRECT	GO:0005549~odorant binding	10	6.94444	0.000201644	OR8H1, OR5L22, OR5D17, OR5M9M, OR5I1, OR8J3H, OR5AS1, OR8U8, OR5AP2, OR8K78	4.88231
GOTERM_MF_DIRECT	GO:0003677~DNA binding	13	9.02778	0.0043504	TOP3B, H2BC25, H2AC8, H2AC9, H2BC5, LDB1, H2AC6, H2AC7, H3C11, BAZ2A, RELA	2.57163
GOTERM_MF_DIRECT	GO:0004725~protein tyrosine phosphatase activity	5	3.47222	0.0084642	SSH1	6.20185
GOTERM_MF_DIRECT	GO:0031492~nucleosomal DNA binding	3	2.08333	0.0138401	H1-4, H1-12, H1-3	16.5217
GOTERM_MF_DIRECT	GO:0042393~histone binding	5	3.47222	0.0156185	SART3, KAT5, DPF2, NPM3, NAP1L4	5.17598
GOTERM_MF_DIRECT	GO:0003779~actin binding	6	4.16667	0.027972	CROCC, SSH1	3.50037
GOTERM_MF_DIRECT	GO:0004022~alcohol dehydrogenase (NAD) activity	2	1.38889	0.0284953	ADH5	68.8405
GOTERM_MF_DIRECT	GO:0008270~zinc ion binding	11	7.63889	0.0300514	TRIM40, APOBEC3Z2A-Z2, APOBEC3H, TRIM26, TRIM15, POLR1H, TRIM10, ADH5, APOBEC3Z1B	2.1574
GOTERM_MF_DIRECT	GO:0061630~ubiquitin protein ligase activity	6	4.16667	0.0393355	TRIM40, PPP1R11, RNF39, TRIM26, TRIM15, TRIM10	3.18952
GOTERM_MF_DIRECT	GO:0005509~calcium ion binding	10	6.94444	0.0400868	SPATA21, KCNIP3, PADI3, PADI2, PADI4, LTBP3, AIF1, PCDH17,PADI1, SULF2	2.1648
GOTERM_MF_DIRECT	GO:0030621~U4 snRNA binding	2	1.38889	0.0424395	SART3, DDX39B	45.8937
GOTERM_MF_DIRECT	GO:0047844~deoxycytidine deaminase activity	2	1.38889	0.0424395	APOBEC3H, APOBEC3Z1B	45.8937
GOTERM_MF_DIRECT	GO:0003712~transcription cofactor activity	4	2.77778	0.0492098	KAT5, LDB1, DPF2, PPRC1	4.83091
GOTERM_MF_DIRECT	GO:0004126~cytidine deaminase activity	2	1.38889	0.0561854	APOBEC3H, APOBEC3Z1B	34.4203
GOTERM_MF_DIRECT	GO:0017070~U6 snRNA binding	2	1.38889	0.0561854	SART3, DDX39B	34.4203
GOTERM_MF_DIRECT	GO:0004984~olfactory receptor activity	13	9.02778	0.0771858	OR4B1J, OR8H1, OR5M9M, OR5I1, OR5AS1, OR8J3H, OR8U8, OR5L22, OR5D17, OR4C202, OR2A75, OR5AP2, OR8K78	1.69654
GOTERM_MF_DIRECT	GO:0003690~double-stranded DNA binding	3	2.08333	0.0776798	H1-4, H1-12, H1-3	6.4538
GOTERM_MF_DIRECT	GO:0042803~protein homodimerization activity	8	5.55556	0.0829263	NOS2, FICD, LDB1, CBY1, PDGFB, PADI2, MAP3K11, RELA	2.11005
GOTERM_MF_DIRECT	GO:0046961~proton-transporting ATPase activity, rotational mechanism	2	1.38889	0.0962602	ATP5F1B, ATP6V1G2	19.6687
GOTERM_CC_DIRECT	GO:0000786~nucleosome	12	8.33333	3.30295e-10	H1-4, H2BC25, H2AC9, KAT5, H2BC5, H2AC6, H2AC7, H3C11, H1-12, H1-3	15.3222
GOTERM_CC_DIRECT	GO:0005634~nucleus	34	23.6111	0.0118529	CDKN1C, PPP1R11, LDB1, CBY1, H1-12, ZNF2, BAZ2A, AIF1, PPM1F, H2BC25, MAPK1, PITX3, TOP3B, H2AC8, H2AC9, NOS2, H2AC6, APOBEC3H, H2AC7, NFKBIL1, PTGES3	1.49657
GOTERM_CC_DIRECT	GO:0005737~cytoplasm	29	20.1389	0.056395	CDKN1C, AIF1, ADH5, RELA, SART3, FGF8, SLC22A18, RNF39, MAPK1, TRIM26, PHLDA2, TRIM40, KSR1, APOBEC3H, NPM3, SSH1, NAP1L4, DDX39B, CDC42EP2, PADI3, PADI2, TRIM15, PADI4, CARS1, TRIM10, MAP3K11, PADI1, ISCU, APOBEC3Z1B	1.38081
GOTERM_CC_DIRECT	GO:0000785~chromatin	5	3.47222	0.0783787	CBX7, LDB1, NCOA3, RELA, NAP1L4	3.07675
GOTERM_CC_DIRECT	GO:0031519~PcG protein complex	2	1.38889	0.0809554	CBX7, CBX6	23.5726
GOTERM_CC_DIRECT	GO:0009986~cell surface	6	4.16667	0.0876382	ATP5F1B, KCNQ1, PDGFB, TNF, PROM2, SULF2	2.52564
GOTERM_CC_DIRECT	GO:0001891~phagocytic cup	2	1.38889	0.0928195	AIF1, TNF	20.4296
KEGG_PATHWAY	ecb04613:Neutrophil extracellular trap formation	13	9.02778	9.78842e-09	H2BC25, H2AC8, H2AC9, SELPLG, H2BC5, H2AC6, H2AC7, H3C11, MAPK1, PADI4, RELA	9.18588
KEGG_PATHWAY	ecb05322:Systemic lupus erythematosus	10	6.94444	6.77373e-07	H2BC25, H2AC8, H2AC9, H2BC5, H2AC6, H2AC7, H3C11, TNF	9.64421
KEGG_PATHWAY	ecb04217:Necroptosis	7	4.86111	0.00124798	H2AC8, H2AC9, H2AC6, H2AC7, TNF	5.70937
KEGG_PATHWAY	ecb05133:Pertussis	4	2.77778	0.0182154	NOS2, MAPK1, TNF, RELA	7.04861
KEGG_PATHWAY	ecb05140:Leishmaniasis	4	2.77778	0.0206829	NOS2, MAPK1, TNF, RELA	6.71691
KEGG_PATHWAY	ecb04625:C-type lectin receptor signaling pathway	4	2.77778	0.0391619	KSR1, MAPK1, TNF, RELA	5.23796
KEGG_PATHWAY	ecb05142:Chagas disease	4	2.77778	0.0419096	NOS2, MAPK1, TNF, RELA	5.09766
KEGG_PATHWAY	ecb05152:Tuberculosis	5	3.47222	0.045924	NOS2, KSR1, MAPK1, TNF, RELA	3.64118
KEGG_PATHWAY	ecb05145:Toxoplasmosis	4	2.77778	0.0467	NOS2, MAPK1, TNF,RELA	4.87981
KEGG_PATHWAY	ecb04010:MAPK signaling pathway	6	4.16667	0.055341	FGF8, PDGFB, MAPK1, TNF, MAP3K11, RELA	2.85469
KEGG_PATHWAY	ecb03250:Viral life cycle - HIV-1	3	2.08333	0.0718611	APOBEC3Z2A-Z2, APOBEC3H, APOBEC3Z1B	6.69067
KEGG_PATHWAY	ecb05218:Melanoma	3	2.08333	0.0901078	FGF8, PDGFB, MAPK1	5.8658
KEGG_PATHWAY	ecb04932:Non-alcoholic fatty liver disease	4	2.77778	0.0939051	TNF, SDHB, MAP3K11, RELA	3.63654
KEGG_PATHWAY	ecb04014:Ras signaling pathway	5	3.47222	0.0955241	FGF8, KSR1, PDGFB, MAPK1, RELA	2.83203
