# Supplementary material for: Genomic screening of allelic and genotypic transmission ratio distortion in horse
Source: PLoS One. 2023 Aug 9;18(8):e0289066. doi: 10.1371/journal.pone.0289066 (PMC10411798; doi:10.1371/journal.pone.0289066)
Supplement: S2 Fig — Including A) molecular functions, and B) cellular components. (ZIP) [file pone.0289066.s007.zip]

Archive with 2 entries (2 files):
- S2A_Fig.tif
- S2B_Fig.tif
